# Supplementary material for: Paralog‐Dependent Specialization of Paf1C Subunit, Ctr9, for Sex Chromosome Gene Regulation and Male Germline Differentiation in Drosophila
Source: Genes Cells. 2025 Aug 5;30(5):e70040. doi: 10.1111/gtc.70040 (PMC12324932; doi:10.1111/gtc.70040)
Supplement: Supplementary file 6 — Table S1: Summary of transcriptome analyses. [file GTC-30-0-s006.xlsx]

## Sheet: 286genes_p001_list
Gene (n=286)	logFC	logCPM	PValue (p<0.01)	FDR	Chr	ctr9t_het meanTPM	ctr9t_mut meanTPM
CR44824	-2.02587	1.96176	0.000146801	0.0371529	2L	20.1628	4.85117
Jon25Biii	-3.53585	2.61446	0.00031294	0.0617759	2L	20.5224	1.74251
CR44495	-1.89801	0.537712	0.000930653	0.121565	2L	4.06323	1.2078
CR44590	-0.897274	4.02601	0.000995432	0.125338	2L	24.9736	14.2064
CR44491	-1.7897	2.33709	0.00140803	0.149996	2L	16.828	5.58116
CR45702	-1.68927	1.21631	0.00161753	0.155951	2L	6.77241	2.26086
CG8813	-0.528218	8.94413	0.00197658	0.172818	2L	846.397	607.898
Nepl4	-2.10574	2.26295	0.00214148	0.180658	2L	5.00808	1.16156
CG5139	-0.68718	7.67151	0.0025387	0.204239	2L	482.238	312.207
CR43409	-1.05694	2.87964	0.0066203	0.346196	2L	31.6203	15.869
CG31898	-1.31953	1.19546	0.00664007	0.346196	2L	3.91527	1.5919
CR44853	-1.28489	2.25884	0.00754704	0.364421	2L	17.4645	7.39806
CR46259	-0.961786	2.45759	0.0078838	0.374111	2L	7.58136	4.12164
CR44395	-1.19877	1.0244	0.00814703	0.382124	2L	7.98417	3.52371
CG43401	-3.38672	2.50244	8.13339e-08	0.000197609	2L	22.4928	2.14701
CR44308	-1.88224	3.00557	3.70456e-06	0.00281268	2L	43.3169	11.7592
CR44494	-4.07762	0.951998	1.1981e-05	0.00583707	2L	4.89245	0.287247
Gr22c	-1.65852	1.95083	3.26858e-05	0.013692	2L	7.2185	2.191
CR44971	3.8921	2.22996	0.000104229	0.0287766	2L	3.0342	42.9244
Gr22f	-1.1015	3.46715	0.000205244	0.0470435	2L	18.8785	9.26708
CR44584	-1.9316	0.614223	0.000517308	0.0849224	2L	12.6005	5.47597
CR11023	-0.656985	6.1801	0.00277303	0.21594	2L	69.0736	44.9634
CR43304	-1.2889	3.06764	0.00282054	0.217205	2L	37.2222	15.7251
CG3748	-0.551144	7.00629	0.0037379	0.252568	2L	114.936	80.4005
CR44055	-0.885763	5.52393	0.00376554	0.252728	2L	84.7414	49.1257
CR33318	-0.863554	5.04965	0.00595044	0.326687	2L	121.135	67.3229
CG13116	2.11251	0.87054	0.00822541	0.384251	2L	0.905128	3.93551
CR46260	-0.802095	4.12716	0.0096339	0.415009	2L	11.5683	6.9718
CR43363	-1.90033	1.98909	0.000193908	0.0452999	2L	17.0489	4.94988
CR43719	-2.06709	0.625636	0.00055453	0.0894592	2L	4.17407	0.969311
CG13999	-0.959498	4.27789	0.00100953	0.125338	2L	36.4825	19.2326
CG12439	-0.995343	2.58547	0.00385074	0.254754	2L	13.4449	6.92112
CG14929	-0.718525	5.76079	0.00445272	0.278482	2L	61.8906	39.1752
CG34049	-0.708243	5.78362	0.00575134	0.321969	2L	100.258	65.5414
CG7916	-2.3135	1.75208	0.00668137	0.346609	2L	8.961	1.77392
Mal-B1	-2.38784	1.00184	0.00925441	0.406907	2L	2.48668	0.500603
CG4970	-0.84768	6.92392	3.69503e-05	0.014519	2L	101.523	58.4327
CR45283	1.75162	1.8999	5.35256e-05	0.0197039	2L	2.20133	7.66482
Lsp1beta	-1.273	2.60407	0.00197732	0.172818	2L	4.46928	1.91566
CG7154	0.725749	4.80799	0.00270731	0.212184	2L	10.8655	18.4972
CG8997	-2.52866	1.82074	0.00481731	0.285873	2L	6.51436	1.13024
CR43406	-1.32489	1.81515	0.00563764	0.31854	2L	8.1907	3.43071
CG31935	-1.58483	4.56405	0.00166822	0.156587	2L	17.4811	5.82774
CG15406	-1.12194	2.75057	0.00904304	0.40093	2L	7.89823	3.71577
CR46454	-1.80091	-0.262979	0.00938397	0.407062	2L	1.892	0.558374
Rh5	-4.2965	0.914298	1.45254e-12	8.82273e-09	2L	3.13782	0.156779
CG4267	2.17631	2.60017	3.34553e-07	0.000580592	2L	1.44888	6.64618
Cyp310a1	-0.9649	3.80852	0.00266024	0.209848	2L	16.837	9.03992
Fbp2	-1.20554	3.24912	0.00976976	0.416316	2L	17.8898	8.24918
CG11835	-1.55862	1.89469	0.00503877	0.294284	2L	2.48238	0.840056
kek3	2.63355	2.55035	5.02801e-07	0.000763503	2L	0.489671	3.13245
CG5945	-2.54911	0.528118	0.000362298	0.0677108	2L	3.10637	0.541933
mus201	-0.7421	4.89514	0.00356452	0.252568	2L	13.7718	8.48504
H15	-1.13554	1.65703	0.00941591	0.407062	2L	1.81353	0.85486
GluRIIB	-2.72928	0.793533	0.000180703	0.0430428	2L	1.41372	0.214321
FASN2	1.22804	3.77842	0.000890471	0.121544	2L	1.48887	3.519
Oatp33Ea	-1.27048	2.48024	0.00359514	0.252568	2L	3.82175	1.61585
vig	-1.07069	7.79225	6.21607e-08	0.000188782	2L	130.371	63.9117
CR46268	-1.72447	3.29316	0.000964725	0.124675	2L	5.42802	1.64364
clumsy	0.886992	3.73535	0.00483167	0.285873	2L	3.95893	7.48216
Nckx30C	-1.28568	2.955	0.000499338	0.0842494	2L	1.66306	0.715136
CR46444	-2.54353	1.95459	6.46652e-05	0.0224444	2R	7.92096	1.35074
CR43905	-0.842523	5.62011	0.000241472	0.0514633	2R	91.634	53.3116
Yu	-1.384	3.94566	0.000443123	0.0771991	2R	54.4616	22.3362
CR45020	-1.87667	2.18058	0.00120484	0.1415	2R	24.4648	7.14741
CG13538	-0.785576	5.79266	0.00130227	0.147989	2R	103.317	62.4939
CR44302	-0.83797	3.81914	0.00265952	0.209848	2R	51.7377	30.3423
CG15225	1.84622	-0.221803	0.00300509	0.225345	2R	0.640693	2.18091
CG4781	-1.39623	1.15774	0.00337821	0.24574	2R	3.04383	1.19572
ND-51L1	-0.554109	7.19565	0.00449312	0.278482	2R	119.269	84.1591
CR44279	-0.768297	4.26861	0.00855673	0.391944	2R	46.3299	28.6076
CG5543	-0.96098	3.89146	0.00891534	0.398175	2R	12.8657	7.03333
Cyp6a23	-2.18348	2.90676	3.44174e-08	0.000139368	2R	10.0041	2.34847
CG8160	-2.64052	2.65527	1.71591e-06	0.00204001	2R	14.3744	2.51941
Cyp6a20	-1.39756	2.04016	0.00041814	0.0746995	2R	4.69317	1.83665
CR46229	-2.03155	0.275176	0.000619236	0.0940309	2R	2.93194	0.721905
CG3270	-0.953185	3.17363	0.00191177	0.170766	2R	12.1213	6.55739
CR44452	-1.51978	0.477411	0.0032719	0.239627	2R	3.84619	1.40658
IM14	-1.11962	2.47062	0.00351277	0.252504	2R	46.3213	22.3671
CR44757	-1.75811	0.673403	0.00420192	0.268127	2R	7.53902	2.21995
CG12917	-0.912125	5.48044	0.000320372	0.0617759	2R	56.6869	31.323
Mal-A2	-1.64653	1.08659	0.00201468	0.172818	2R	2.21952	0.720181
CG13502	2.3942	1.5422	5.10127e-06	0.00364531	2R	0.785232	4.215
Mlh1	0.99148	3.27024	0.00147664	0.151907	2R	4.50581	9.25512
CG42807	-1.94701	1.69812	0.0042029	0.268127	2R	3.55598	0.91006
CR44344	-0.668115	4.97908	0.00612541	0.332194	2R	36.9863	24.4582
Dic3	-0.49715	6.94187	0.00723551	0.359171	2R	209.283	154.143
ppk6	-1.65632	1.48244	0.000211126	0.0474133	2R	3.62965	1.18872
CR41443	-0.745982	5.07257	0.0022999	0.188778	2R	45.1462	28.1349
CR44206	1.63619	1.39801	0.00299243	0.225345	2R	0.786077	2.65702
CG1946	1.931	0.924763	7.96533e-05	0.0246609	2R	0.892898	3.54891
CR42254	-1.82948	1.73072	0.000109925	0.0296748	2R	5.31599	1.64301
CG13492	-2.2738	1.86381	0.00250294	0.202705	2R	0.964342	0.197052
CG10505	-1.22617	2.96272	0.00373836	0.252568	2R	3.6546	1.58097
CG13516	-1.61112	1.78558	0.00476	0.285873	2R	5.77087	1.87879
CG15649	2.85469	-0.0899526	0.00808013	0.380455	2R	0.345675	2.81968
CG3257	-4.12857	4.54615	2.18194e-06	0.00209075	2R	23.1878	1.31988
CG10764	-2.6884	1.68506	0.00153504	0.155254	2R	4.79142	0.743638
CG33017	-0.516341	8.92846	0.00156661	0.155254	2R	151.995	110.115
CG30377	-1.88031	2.58427	0.00639706	0.341453	2R	3.45734	0.927781
CG2065	-1.70445	3.02579	3.70504e-05	0.014519	2R	14.86	4.63173
CR44370	-0.681923	9.42569	0.000413169	0.0746995	2R	274.643	165.488
ana	-1.0372	5.86446	0.00109812	0.131942	2R	45.0097	22.8625
exu	-0.541527	11.392	0.000318213	0.0617759	2R	1452.82	1035.45
CG14591	-0.806888	3.78983	0.00973358	0.416316	2R	13.5263	8.02216
ADPS	0.782249	5.22544	0.00601102	0.327453	2R	14.3432	24.9784
CG17716	-1.73405	1.13922	0.00854177	0.391944	2R	0.80844	0.258544
stj	-1.12213	4.13644	0.00383159	0.254754	2R	5.74252	2.71437
RIC-3	-1.25136	2.6303	0.000264205	0.0553372	2R	4.35581	1.88076
CR44554	-1.93119	2.3293	1.20124e-05	0.00583707	3L	26.2349	7.22032
CG7335	-0.602351	7.44813	0.00136674	0.149996	3L	247.268	169.061
CR45981	-1.21451	4.77825	0.00166246	0.156587	3L	59.5199	27.3709
CR45959	-1.11564	3.36028	0.00227842	0.188287	3L	29.4646	14.2266
CR45984	-1.30219	1.74584	0.0031897	0.236271	3L	11.3662	4.77797
CR45922	1.30974	1.28513	0.00366236	0.252568	3L	3.67587	8.99164
CG44521	-1.07811	2.5539	0.00403035	0.261822	3L	16.1469	8.41674
CR45239	1.57098	0.192796	0.0042157	0.268127	3L	1.17548	3.8384
CR45234	-0.985234	4.36968	0.00486836	0.285873	3L	51.5743	27.2883
CR45251	-2.06523	1.1435	0.00597008	0.326687	3L	16.205	3.86878
CR46215	-0.996194	3.07348	0.00655457	0.346195	3L	21.649	11.3179
CG6602	-1.09785	1.80614	0.00741867	0.363514	3L	5.03476	2.41561
CG7551	-0.567807	6.88863	0.0076496	0.364421	3L	180.999	127.9
GstO3	-0.893236	4.6076	0.000586589	0.0925439	3L	52.225	29.1277
ms(3)76Cc	-0.47413	9.18015	0.00327446	0.239627	3L	261.435	195.436
PGRP-SB1	-1.5573	1.34694	0.00357172	0.252568	3L	8.35343	2.97312
CR43247	-0.812476	4.04117	0.00520706	0.299788	3L	53.0379	32.086
CR40053	-0.915887	3.36221	0.00553868	0.314411	3L	14.1261	7.75973
CR45248	-0.942354	3.23153	0.00734351	0.362638	3L	22.819	12.4808
Cp15	-0.721699	3.44102	0.00764188	0.364421	3L	40.3061	26.2311
CG7194	1.17859	3.82658	0.0080312	0.379623	3L	9.23712	21.0768
ldbr	0.820756	3.02905	0.00927905	0.406907	3L	4.94237	8.95818
CR43966	-1.33986	1.22295	0.00980131	0.416316	3L	14.7574	6.07395
CG10472	-4.34129	2.49266	9.05845e-05	0.0262005	3L	17.2642	0.873245
CG3868	-1.64944	1.99642	0.00103483	0.126981	3L	7.6475	2.46253
Cpr66Cb	-1.98346	2.90845	0.00130349	0.147989	3L	16.8259	4.62219
Jon74E	-1.35337	1.75104	0.00748094	0.363514	3L	9.19863	3.58753
Faa	-1.01014	3.42968	0.004289	0.271369	3L	14.5074	7.63022
CG1143	-1.07226	3.77847	0.00487124	0.285873	3L	16.1188	8.20018
CG9184	-1.46791	1.48447	0.00447512	0.278482	3L	6.18652	2.27946
CG17672	1.01409	2.46714	0.00454493	0.278848	3L	3.66858	7.49502
CG33054	-0.657115	5.47784	0.00825563	0.384251	3L	103.284	68.0984
CG3552	-1.14368	8.33608	0.000702088	0.100341	3L	381.966	181.918
Tmhs	-0.967812	4.52887	0.00371269	0.252568	3L	26.3621	14.3463
atk	0.865131	5.46225	0.00200295	0.172818	3L	8.81967	16.5828
Hn	2.39442	3.37073	0.00265063	0.209848	3L	2.24513	11.8054
shd	-0.828132	3.90253	0.00512173	0.296621	3L	9.00834	5.37978
Pop2	-0.505719	7.57366	0.00718551	0.359171	3L	124.123	91.2868
CG12017	3.69369	2.66377	6.83968e-05	0.0224563	3L	0.4794	6.35661
DIP-delta	-1.67193	4.93474	0.000294742	0.0596754	3L	13.9086	4.61576
CG11905	-0.871116	3.7203	0.00217904	0.18249	3L	5.27223	2.99067
pip	-1.41387	3.99704	0.000908073	0.121565	3L	3.06878	1.23323
CG42540	2.85915	2.40444	3.15033e-06	0.00255135	3L	0.348832	2.60351
CR46141	-1.46115	3.2166	9.05735e-06	0.00550144	3R	47.9291	18.219
CR43453	-1.77091	3.72183	0.000142339	0.03679	3R	36.3898	11.3012
CG44259	1.60682	2.05745	0.000375554	0.0691246	3R	5.68707	18.1551
CR44955	-1.24089	3.05789	0.00065803	0.0951636	3R	6.43948	2.8826
CR46022	-1.3152	2.31839	0.00134643	0.149996	3R	14.8364	6.21972
CG5810	-2.15027	0.619829	0.0013753	0.149996	3R	2.487	0.566239
CR44924	-1.04114	2.99333	0.00137806	0.149996	3R	11.9384	6.14129
RpS28a	-1.05073	3.3322	0.00167569	0.156587	3R	64.464	32.3297
CR43436	-0.840625	3.93432	0.00172814	0.160065	3R	42.7553	24.8228
CR45579	-1.31284	1.85087	0.00173926	0.160065	3R	14.6383	5.98934
CR44324	-0.828309	3.77926	0.00187288	0.168532	3R	43.4716	25.1468
TwdlP	-1.00897	4.60202	0.00235804	0.192252	3R	69.4446	34.2113
CG10845	-0.478055	8.3195	0.00365447	0.252568	3R	280.131	210.139
CR43631	-1.38255	0.651693	0.00385863	0.254754	3R	4.16428	1.79742
CG14369	-1.30867	3.1699	0.00421003	0.268127	3R	18.9613	8.10748
CR44264	-1.50825	0.52282	0.00461161	0.281238	3R	3.10585	1.16047
CR43848	-1.33427	2.3419	0.00512763	0.296621	3R	15.6648	6.57456
CR46236	1.21018	1.63093	0.00651416	0.345564	3R	2.54028	6.12037
CR44032	-0.863018	3.41844	0.00687513	0.351533	3R	25.6215	14.7406
CR45560	-0.741163	4.40805	0.00688713	0.351533	3R	47.1311	28.8484
CR46131	-0.935017	2.64845	0.00703835	0.356258	3R	17.3825	9.37189
CR46111	-1.12508	3.70802	0.00724374	0.359171	3R	39.8909	19.346
CG4815	-0.718437	4.84481	0.00761463	0.364421	3R	48.839	30.9012
CR45762	-0.957406	2.32399	0.00887291	0.397742	3R	9.20878	5.07124
CR43451	-0.852289	4.23274	0.00974823	0.416316	3R	38.7881	22.1749
CR46199	2.05467	0.321068	0.000887523	0.121544	3R	0.872766	3.77757
Cpr92F	1.47484	2.10509	0.00101112	0.125338	3R	1.70244	4.93141
CR44940	-1.69273	0.853763	0.00524983	0.300825	3R	4.1647	1.34306
CG14546	-0.508787	7.14516	0.00569058	0.320043	3R	161.988	118.339
CG5762	0.397171	10.0551	0.00713575	0.359171	3R	1603.32	2129.9
CG34307	-0.908595	4.04283	0.000628424	0.094248	3R	43.108	23.9009
CG7183	-0.795805	5.91597	0.00108574	0.131896	3R	48.3808	28.8624
CG15515	-1.34056	1.50337	0.00158352	0.155254	3R	13.6033	5.21962
CR43847	-0.939122	3.8813	0.00199083	0.172818	3R	29.6116	16.0106
Obp99b	-1.32829	3.8196	0.00291401	0.222638	3R	49.9608	20.5073
CR45191	-0.955481	3.52758	0.00677634	0.348809	3R	43.0637	22.1264
Blm	0.994098	5.13571	0.00176506	0.161218	3R	7.10808	14.3894
CCHa1	1.73383	1.44722	0.0048364	0.285873	3R	2.37671	8.22235
CG9737	1.07463	2.91651	0.00857565	0.391944	3R	4.36501	9.25834
CG18493	-2.57035	1.97096	0.00144287	0.150542	3R	6.31832	1.06333
eIF4H2	-0.476319	8.91519	0.00746177	0.363514	3R	428.728	318.015
CAH9	-1.25451	2.03131	0.00158687	0.155254	3R	7.23794	3.16105
CG11898	-1.12856	2.39099	0.00339958	0.245822	3R	2.34771	1.1303
CG9733	2.02176	1.60115	0.00453774	0.278848	3R	1.16035	4.81258
CG10345	0.83908	3.81459	0.00594056	0.326687	3R	6.17757	11.5147
CG31233	-2.69049	2.18167	0.000159051	0.0394317	3R	3.7957	0.592321
Ude	1.23726	4.65583	0.000915947	0.121565	3R	14.0706	32.4875
CG14880	0.915258	3.71218	0.00202009	0.172818	3R	5.16885	10.2057
cysu	1.16263	3.14014	0.002071	0.175933	3R	2.59075	6.04864
Hsromega	-1.1937	5.00281	0.00747622	0.363514	3R	2.89153	1.34959
sosie	-0.862543	3.68924	0.00374237	0.252568	3R	11.3091	6.45076
GluRIIE	-1.36483	0.777172	0.00663995	0.346196	3R	0.994804	0.401385
salt	-1.54887	1.50535	0.0046302	0.281238	3R	2.92704	1.01588
CG2187	-1.95259	0.807385	0.00219324	0.18249	3R	1.50473	0.390022
Vps13B	-0.555948	9.61342	0.00140654	0.149996	3R	118.126	83.3264
Gpdh3	-0.470669	10.9411	0.00912039	0.402889	3R	792.765	593.96
CG44098	-0.834804	2.80386	0.00858224	0.391944	3R	2.59678	1.52144
Cad99C	2.33185	2.07746	0.00121139	0.1415	3R	0.329343	1.74034
CG13643	1.96653	1.12927	0.00719217	0.359171	3R	0.362705	1.49428
Hrb98DE	-0.422291	8.86086	0.00640856	0.341453	3R	282.664	218.844
cv-c	-0.62647	7.04103	0.00370357	0.252568	3R	23.6167	16.0591
CG7084	-1.9124	1.7627	0.0085766	0.391944	3R	2.10918	0.574817
tok	1.04299	5.20073	8.24747e-05	0.0246609	3R	6.46382	13.7851
CG42390	-0.675543	5.39607	0.00693943	0.35272	3R	13.2961	8.689
RhoGAP100F	1.21945	2.49703	0.000447624	0.0771991	3R	0.367942	0.905841
jar	-0.529965	9.28857	0.000924591	0.121565	3R	191.269	137.11
unc79	1.94494	3.52333	0.00110784	0.131942	3R	0.683575	2.62298
kmr	-0.812815	3.53986	0.00940885	0.407062	3R	1.50545	0.907615
RhoGAP102A	-0.811324	4.14212	0.0053785	0.306751	4	5.87057	3.50352
CR45199	-1.79073	2.41922	2.47546e-05	0.0111377	4	18.1479	5.5247
CG15200	0.778508	8.73234	1.12017e-05	0.00583707	X	833.582	1476.3
CG2871	0.727828	8.12994	5.92022e-05	0.0211526	X	244.817	421.284
CG1958	0.763367	8.39404	7.79462e-05	0.0246609	X	369.602	646.178
CG4661	0.691409	7.84395	0.000646973	0.0946919	X	125.457	208.748
CG3592	0.958025	3.28801	0.000849444	0.11861	X	11.295	22.8928
CG44437	0.766343	5.96832	0.00158565	0.155254	X	61.6342	108.205
CG15577	0.601567	7.7015	0.00179105	0.162371	X	473.59	741.907
CG9570	0.481651	9.19391	0.00398926	0.261768	X	580.032	835.853
CR45513	1.27673	1.73357	0.0062996	0.340123	X	3.17761	7.80854
CR42767	1.27614	9.29695	5.62895e-14	6.83805e-10	X	620.463	1545.44
CG9777	0.990652	7.477	1.18252e-06	0.00159614	X	116.815	238.637
CR32690	0.807876	9.72205	1.84722e-06	0.00204001	X	1090.95	1966.23
CG12689	0.901439	8.4303	2.23739e-06	0.00209075	X	458.128	878.965
CG32591	0.821493	9.41537	2.65035e-06	0.00229974	X	415.484	753.522
CG15034	0.746306	8.42347	4.21397e-05	0.0159973	X	303.796	520.702
CG3323	0.670622	9.14179	6.78155e-05	0.0224563	X	244.523	400.172
CG11106	0.618559	8.83827	8.32315e-05	0.0246609	X	950.965	1509.25
CG14579	0.681106	7.59714	0.000511531	0.0849224	X	187.654	309.504
CG15764	0.620995	7.26658	0.00139814	0.149996	X	150.859	238.4
CG1394	0.479149	10.2608	0.00141995	0.149996	X	1758.35	2535.55
CG2533	0.49628	8.08956	0.00400798	0.261768	X	427.829	621.115
Lsp1alpha	-1.53434	0.4275	0.00444048	0.278482	X	0.969663	0.348919
CG11068	0.533908	8.41521	0.00480553	0.285873	X	318.688	475.8
CG15892	0.728343	5.2822	0.00585764	0.324925	X	36.4014	61.9977
CG16782	0.443606	9.68443	0.00756862	0.364421	X	879.535	1235.36
CR42657	0.951737	8.53065	1.17771e-05	0.00583707	X	421.684	839.206
CG43077	0.677617	7.811	0.000174084	0.0422955	X	252.25	415.71
CR32657	0.672749	9.03638	0.000218566	0.0474133	X	1664.22	2740.48
Twdlalpha	0.729078	6.90024	0.000559672	0.0894592	X	101.206	175.596
CG32651	0.62619	7.82369	0.00282502	0.217205	X	69.5759	110.804
CG43075	0.720699	6.66893	0.00360127	0.252568	X	147.494	250.219
CG7135	1.17605	2.0367	0.00640752	0.341453	X	2.35318	5.52251
CG15208	0.910417	8.90961	1.85428e-07	0.000375429	X	273.655	528.847
CG4198	0.806744	9.20938	6.72154e-06	0.00439468	X	340.371	610.385
CG15306	0.805878	9.57463	1.14763e-05	0.00583707	X	509.392	913.37
CG8565	0.717095	10.1838	1.40768e-05	0.00657711	X	487.455	821.701
CG1324	0.573098	10.4989	0.000638173	0.094543	X	1174.98	1800.23
CR32661	0.656462	9.65141	0.000745178	0.105261	X	1385.74	2253.9
CG32548	0.518651	9.80826	0.0014499	0.150542	X	607.631	897.443
CG6470	0.478157	8.21986	0.00670507	0.346609	X	238.532	342.253
CG15734	0.603836	6.45132	0.0087446	0.396378	X	204.436	322.816
CG32572	0.533682	7.36278	0.00880929	0.397742	X	89.3054	134.4
CG8260	0.822203	4.93275	0.00099652	0.125338	X	23.8246	43.0792
SdhBL	0.635272	9.41854	0.000595922	0.0928111	X	406.652	647.876
CG1835	0.577322	7.86934	0.00164621	0.156587	X	391.825	600.36
CG10801	0.672793	6.03209	0.00318488	0.236271	X	41.8149	68.6681
CR43157	0.551795	8.47585	0.00872356	0.396378	X	1442.97	1968.82
CR43278	0.888896	8.11136	6.87348e-06	0.00439468	X	264.456	505.2
fs(1)N	0.653902	6.1138	0.00297471	0.225345	X	11.9481	19.4005
CG32568	0.762812	7.38116	0.000272039	0.0560125	X	99.9689	173.302
CR32582	0.788312	5.83566	0.000325704	0.0618227	X	87.6901	156.141
CG42346	0.962296	1.98045	0.00900659	0.400777	X	0.425394	0.858924
CG34325	0.738417	6.19678	0.000606707	0.0932946	X	67.8022	115.141
pot	1.27879	3.37249	3.25907e-05	0.013692	X	2.04288	5.10114
Erk7	0.681576	9.29418	0.000117552	0.0310441	X	176.317	290.137
hydra	0.562004	9.22535	0.00148806	0.151907	X	325.243	501.076
CG2861	0.542301	8.16509	0.00583596	0.324925	X	55.9259	83.663
Lrp4	0.819926	3.65137	0.00931184	0.406907	X	1.70754	3.13716
rdgB	0.449172	8.44599	0.00887217	0.397742	X	46.5561	65.4663
Mst77Y-7	0.865774	6.26238	0.00159753	0.155254	Y	160.944	308.568
ORY	-1.18461	4.44258	0.000215406	0.0474133	Y	15.7877	7.23581
kl-2	-1.03028	5.66609	9.84397e-05	0.0278104	Y	7.35864	3.75945
kl-3	-0.926598	6.15048	0.0012584	0.145591	Y	10.1302	5.5881
kl-5	-0.9203	6.60972	0.000451197	0.0771991	Y	13.43	7.38855

## Sheet: 286genes_UpDown_Chr_Fig5C
DOWN (n=185)						UP (n=101)
Name	Chr	logFC	ctr9t_het meanTPM	ctr9t_null meanTPM		Name	Chr	logFC	ctr9t_het meanTPM	ctr9t_null meanTPM
Rh5	2	-4.2965	3.13782	0.156779		CG7154	2	0.725749	10.8655	18.4972				gene number
CG3257	2	-4.12857	23.1878	1.31988		ADPS	2	0.782249	14.3432	24.9784			Chr	Down	Up	Expressed all	Annotated all
CR44494	2	-4.07762	4.89245	0.287247		clumsy	2	0.886992	3.95893	7.48216			X	1	58	1889	2631
Jon25Biii	2	-3.53585	20.5224	1.74251		Mlh1	2	0.99148	4.50581	9.25512			Y	4	1	33	113
CG43401	2	-3.38672	22.4928	2.14701		FASN2	2	1.22804	1.48887	3.519			2	94	15	4800	7056
GluRIIB	2	-2.72928	1.41372	0.214321		CR44206	2	1.63619	0.786077	2.65702			3	84	27	5309	7620
CG10764	2	-2.6884	4.79142	0.743638		CR45283	2	1.75162	2.20133	7.66482			4	2	0	88	112
CG8160	2	-2.64052	14.3744	2.51941		CG15225	2	1.84622	0.640693	2.18091			mito	0	0	14	37
CG5945	2	-2.54911	3.10637	0.541933		CG1946	2	1.931	0.892898	3.54891			Total	185	101	12133	17569
CR46444	2	-2.54353	7.92096	1.35074		CG13116	2	2.11251	0.905128	3.93551
CG8997	2	-2.52866	6.51436	1.13024		CG4267	2	2.17631	1.44888	6.64618
Mal-B1	2	-2.38784	2.48668	0.500603		CG13502	2	2.3942	0.785232	4.215
CG7916	2	-2.3135	8.961	1.77392		kek3	2	2.63355	0.489671	3.13245
CG13492	2	-2.2738	0.964342	0.197052		CG15649	2	2.85469	0.345675	2.81968
Cyp6a23	2	-2.18348	10.0041	2.34847		CR44971	2	3.8921	3.0342	42.9244
Nepl4	2	-2.10574	5.00808	1.16156		CG5762	3	0.397171	1603.32	2129.9
CR43719	2	-2.06709	4.17407	0.969311		ldbr	3	0.820756	4.94237	8.95818
CR46229	2	-2.03155	2.93194	0.721905		CG10345	3	0.83908	6.17757	11.5147
CR44824	2	-2.02587	20.1628	4.85117		atk	3	0.865131	8.81967	16.5828
CG42807	2	-1.94701	3.55598	0.91006		CG14880	3	0.915258	5.16885	10.2057
CR44584	2	-1.9316	12.6005	5.47597		Blm	3	0.994098	7.10808	14.3894
CR43363	2	-1.90033	17.0489	4.94988		CG17672	3	1.01409	3.66858	7.49502
CR44495	2	-1.89801	4.06323	1.2078		tok	3	1.04299	6.46382	13.7851
CR44308	2	-1.88224	43.3169	11.7592		CG9737	3	1.07463	4.36501	9.25834
CG30377	2	-1.88031	3.45734	0.927781		cysu	3	1.16263	2.59075	6.04864
CR45020	2	-1.87667	24.4648	7.14741		CG7194	3	1.17859	9.23712	21.0768
CR42254	2	-1.82948	5.31599	1.64301		CR46236	3	1.21018	2.54028	6.12037
CR46454	2	-1.80091	1.892	0.558374		RhoGAP100F	3	1.21945	0.367942	0.905841
CR44491	2	-1.7897	16.828	5.58116		Ude	3	1.23726	14.0706	32.4875
CR44757	2	-1.75811	7.53902	2.21995		CR45922	3	1.30974	3.67587	8.99164
CG17716	2	-1.73405	0.80844	0.258544		Cpr92F	3	1.47484	1.70244	4.93141
CR46268	2	-1.72447	5.42802	1.64364		CR45239	3	1.57098	1.17548	3.8384
CG2065	2	-1.70445	14.86	4.63173		CG44259	3	1.60682	5.68707	18.1551
CR45702	2	-1.68927	6.77241	2.26086		CCHa1	3	1.73383	2.37671	8.22235
Gr22c	2	-1.65852	7.2185	2.191		unc79	3	1.94494	0.683575	2.62298
ppk6	2	-1.65632	3.62965	1.18872		CG13643	3	1.96653	0.362705	1.49428
Mal-A2	2	-1.64653	2.21952	0.720181		CG9733	3	2.02176	1.16035	4.81258
CG13516	2	-1.61112	5.77087	1.87879		CR46199	3	2.05467	0.872766	3.77757
CG31935	2	-1.58483	17.4811	5.82774		Cad99C	3	2.33185	0.329343	1.74034
CG11835	2	-1.55862	2.48238	0.840056		Hn	3	2.39442	2.24513	11.8054
CR44452	2	-1.51978	3.84619	1.40658		CG42540	3	2.85915	0.348832	2.60351
Cyp6a20	2	-1.39756	4.69317	1.83665		CG12017	3	3.69369	0.4794	6.35661
CG4781	2	-1.39623	3.04383	1.19572		CG16782	X	0.443606	879.535	1235.36
Yu	2	-1.384	54.4616	22.3362		rdgB	X	0.449172	46.5561	65.4663
CR43406	2	-1.32489	8.1907	3.43071		CG6470	X	0.478157	238.532	342.253
CG31898	2	-1.31953	3.91527	1.5919		CG1394	X	0.479149	1758.35	2535.55
CR43304	2	-1.2889	37.2222	15.7251		CG9570	X	0.481651	580.032	835.853
Nckx30C	2	-1.28568	1.66306	0.715136		CG2533	X	0.49628	427.829	621.115
CR44853	2	-1.28489	17.4645	7.39806		CG32548	X	0.518651	607.631	897.443
Lsp1beta	2	-1.273	4.46928	1.91566		CG32572	X	0.533682	89.3054	134.4
Oatp33Ea	2	-1.27048	3.82175	1.61585		CG11068	X	0.533908	318.688	475.8
RIC-3	2	-1.25136	4.35581	1.88076		CG2861	X	0.542301	55.9259	83.663
CG10505	2	-1.22617	3.6546	1.58097		CR43157	X	0.551795	1442.97	1968.82
Fbp2	2	-1.20554	17.8898	8.24918		hydra	X	0.562004	325.243	501.076
CR44395	2	-1.19877	7.98417	3.52371		CG1324	X	0.573098	1174.98	1800.23
H15	2	-1.13554	1.81353	0.85486		CG1835	X	0.577322	391.825	600.36
stj	2	-1.12213	5.74252	2.71437		CG15577	X	0.601567	473.59	741.907
CG15406	2	-1.12194	7.89823	3.71577		CG15734	X	0.603836	204.436	322.816
IM14	2	-1.11962	46.3213	22.3671		CG11106	X	0.618559	950.965	1509.25
Gr22f	2	-1.1015	18.8785	9.26708		CG15764	X	0.620995	150.859	238.4
vig	2	-1.07069	130.371	63.9117		CG32651	X	0.62619	69.5759	110.804
CR43409	2	-1.05694	31.6203	15.869		SdhBL	X	0.635272	406.652	647.876
ana	2	-1.0372	45.0097	22.8625		fs(1)N	X	0.653902	11.9481	19.4005
CG12439	2	-0.995343	13.4449	6.92112		CR32661	X	0.656462	1385.74	2253.9
Cyp310a1	2	-0.9649	16.837	9.03992		CG3323	X	0.670622	244.523	400.172
CR46259	2	-0.961786	7.58136	4.12164		CR32657	X	0.672749	1664.22	2740.48
CG5543	2	-0.96098	12.8657	7.03333		CG10801	X	0.672793	41.8149	68.6681
CG13999	2	-0.959498	36.4825	19.2326		CG43077	X	0.677617	252.25	415.71
CG3270	2	-0.953185	12.1213	6.55739		CG14579	X	0.681106	187.654	309.504
CG12917	2	-0.912125	56.6869	31.323		Erk7	X	0.681576	176.317	290.137
CR44590	2	-0.897274	24.9736	14.2064		CG4661	X	0.691409	125.457	208.748
CR44055	2	-0.885763	84.7414	49.1257		CG8565	X	0.717095	487.455	821.701
CR33318	2	-0.863554	121.135	67.3229		CG43075	X	0.720699	147.494	250.219
CG4970	2	-0.84768	101.523	58.4327		CG2871	X	0.727828	244.817	421.284
CR43905	2	-0.842523	91.634	53.3116		CG15892	X	0.728343	36.4014	61.9977
CR44302	2	-0.83797	51.7377	30.3423		Twdlalpha	X	0.729078	101.206	175.596
CG14591	2	-0.806888	13.5263	8.02216		CG34325	X	0.738417	67.8022	115.141
CR46260	2	-0.802095	11.5683	6.9718		CG15034	X	0.746306	303.796	520.702
CG13538	2	-0.785576	103.317	62.4939		CG32568	X	0.762812	99.9689	173.302
CR44279	2	-0.768297	46.3299	28.6076		CG1958	X	0.763367	369.602	646.178
CR41443	2	-0.745982	45.1462	28.1349		CG44437	X	0.766343	61.6342	108.205
mus201	2	-0.7421	13.7718	8.48504		CG15200	X	0.778508	833.582	1476.3
CG14929	2	-0.718525	61.8906	39.1752		CR32582	X	0.788312	87.6901	156.141
CG34049	2	-0.708243	100.258	65.5414		CG15306	X	0.805878	509.392	913.37
CG5139	2	-0.68718	482.238	312.207		CG4198	X	0.806744	340.371	610.385
CR44370	2	-0.681923	274.643	165.488		CR32690	X	0.807876	1090.95	1966.23
CR44344	2	-0.668115	36.9863	24.4582		Lrp4	X	0.819926	1.70754	3.13716
CR11023	2	-0.656985	69.0736	44.9634		CG32591	X	0.821493	415.484	753.522
ND-51L1	2	-0.554109	119.269	84.1591		CG8260	X	0.822203	23.8246	43.0792
CG3748	2	-0.551144	114.936	80.4005		CR43278	X	0.888896	264.456	505.2
exu	2	-0.541527	1452.82	1035.45		CG12689	X	0.901439	458.128	878.965
CG8813	2	-0.528218	846.397	607.898		CG15208	X	0.910417	273.655	528.847
CG33017	2	-0.516341	151.995	110.115		CR42657	X	0.951737	421.684	839.206
Dic3	2	-0.49715	209.283	154.143		CG3592	X	0.958025	11.295	22.8928
CG10472	3	-4.34129	17.2642	0.873245		CG42346	X	0.962296	0.425394	0.858924
CG31233	3	-2.69049	3.7957	0.592321		CG9777	X	0.990652	116.815	238.637
CG18493	3	-2.57035	6.31832	1.06333		CG7135	X	1.17605	2.35318	5.52251
CG5810	3	-2.15027	2.487	0.566239		CR42767	X	1.27614	620.463	1545.44
CR45251	3	-2.06523	16.205	3.86878		CR45513	X	1.27673	3.17761	7.80854
Cpr66Cb	3	-1.98346	16.8259	4.62219		pot	X	1.27879	2.04288	5.10114
CG2187	3	-1.95259	1.50473	0.390022		Mst77Y-7	Y	0.865774	160.944	308.568
CR44554	3	-1.93119	26.2349	7.22032
CG7084	3	-1.9124	2.10918	0.574817
CR43453	3	-1.77091	36.3898	11.3012
CR44940	3	-1.69273	4.1647	1.34306
DIP-delta	3	-1.67193	13.9086	4.61576
CG3868	3	-1.64944	7.6475	2.46253
PGRP-SB1	3	-1.5573	8.35343	2.97312
salt	3	-1.54887	2.92704	1.01588
CR44264	3	-1.50825	3.10585	1.16047
CG9184	3	-1.46791	6.18652	2.27946
CR46141	3	-1.46115	47.9291	18.219
pip	3	-1.41387	3.06878	1.23323
CR43631	3	-1.38255	4.16428	1.79742
GluRIIE	3	-1.36483	0.994804	0.401385
Jon74E	3	-1.35337	9.19863	3.58753
CG15515	3	-1.34056	13.6033	5.21962
CR43966	3	-1.33986	14.7574	6.07395
CR43848	3	-1.33427	15.6648	6.57456
Obp99b	3	-1.32829	49.9608	20.5073
CR46022	3	-1.3152	14.8364	6.21972
CR45579	3	-1.31284	14.6383	5.98934
CG14369	3	-1.30867	18.9613	8.10748
CR45984	3	-1.30219	11.3662	4.77797
CAH9	3	-1.25451	7.23794	3.16105
CR44955	3	-1.24089	6.43948	2.8826
CR45981	3	-1.21451	59.5199	27.3709
Hsromega	3	-1.1937	2.89153	1.34959
CG3552	3	-1.14368	381.966	181.918
CG11898	3	-1.12856	2.34771	1.1303
CR46111	3	-1.12508	39.8909	19.346
CR45959	3	-1.11564	29.4646	14.2266
CG6602	3	-1.09785	5.03476	2.41561
CG44521	3	-1.07811	16.1469	8.41674
CG1143	3	-1.07226	16.1188	8.20018
RpS28a	3	-1.05073	64.464	32.3297
CR44924	3	-1.04114	11.9384	6.14129
Faa	3	-1.01014	14.5074	7.63022
TwdlP	3	-1.00897	69.4446	34.2113
CR46215	3	-0.996194	21.649	11.3179
CR45234	3	-0.985234	51.5743	27.2883
Tmhs	3	-0.967812	26.3621	14.3463
CR45762	3	-0.957406	9.20878	5.07124
CR45191	3	-0.955481	43.0637	22.1264
CR45248	3	-0.942354	22.819	12.4808
CR43847	3	-0.939122	29.6116	16.0106
CR46131	3	-0.935017	17.3825	9.37189
CR40053	3	-0.915887	14.1261	7.75973
CG34307	3	-0.908595	43.108	23.9009
GstO3	3	-0.893236	52.225	29.1277
CG11905	3	-0.871116	5.27223	2.99067
CR44032	3	-0.863018	25.6215	14.7406
sosie	3	-0.862543	11.3091	6.45076
CR43451	3	-0.852289	38.7881	22.1749
CR43436	3	-0.840625	42.7553	24.8228
CG44098	3	-0.834804	2.59678	1.52144
CR44324	3	-0.828309	43.4716	25.1468
shd	3	-0.828132	9.00834	5.37978
kmr	3	-0.812815	1.50545	0.907615
CR43247	3	-0.812476	53.0379	32.086
CG7183	3	-0.795805	48.3808	28.8624
CR45560	3	-0.741163	47.1311	28.8484
Cp15	3	-0.721699	40.3061	26.2311
CG4815	3	-0.718437	48.839	30.9012
CG42390	3	-0.675543	13.2961	8.689
CG33054	3	-0.657115	103.284	68.0984
cv-c	3	-0.62647	23.6167	16.0591
CG7335	3	-0.602351	247.268	169.061
CG7551	3	-0.567807	180.999	127.9
Vps13B	3	-0.555948	118.126	83.3264
jar	3	-0.529965	191.269	137.11
CG14546	3	-0.508787	161.988	118.339
Pop2	3	-0.505719	124.123	91.2868
CG10845	3	-0.478055	280.131	210.139
eIF4H2	3	-0.476319	428.728	318.015
ms(3)76Cc	3	-0.47413	261.435	195.436
Gpdh3	3	-0.470669	792.765	593.96
Hrb98DE	3	-0.422291	282.664	218.844
CR45199	4	-1.79073	18.1479	5.5247
RhoGAP102A	4	-0.811324	5.87057	3.50352
Lsp1alpha	X	-1.53434	0.969663	0.348919
ORY	Y	-1.18461	15.7877	7.23581
kl-2	Y	-1.03028	7.35864	3.75945
kl-3	Y	-0.926598	10.1302	5.5881
kl-5	Y	-0.9203	13.43	7.38855

## Sheet: Xchr_58genes_deeper
58 genes on X chr upregulated in ctr9t mutant								Red: not upregulated genes in leo1t mutant					Red: gene with higher TPM in ovaries
Chr	Name	Position	logFC ctr9t	PValue	ctr9t_het meanTPM	ctr9t_mut meanTPM		Chr	Name	logFC leo1t whole testis GSE263955	PValue		Chr	Name	Ovary mean TPM PRJEB22205	Testis mean TPM PRJEB22205	Female_carcass TPM PRJEB22205	Male_carcass TPM PRJEB22205		Chr	Name	logFC leo1t sorted SC GSE263955	PValue
X	CG16782	3460240	0.443606	0.00756862	879.535	1235.36		X	CG16782	0.525629	0.00166992		X	CG16782	1.82892	454.784	0.678536	4.68316		X	CG16782	0.784373	2.86e-06
X	rdgB	13762752	0.449172	0.00887217	46.5561	65.4663		X	rdgB	0.793396	4.2331e-06		X	rdgB	11.4749	14.4901	6.71982	4.93037		X	rdgB	0.675428	1.74484e-05
X	CG6470	18514867	0.478157	0.00670507	238.532	342.253		X	CG6470	0.705182	0.000392525		X	CG6470	0.940649	82.1825	0.166557	1.28747		X	CG6470	0.445095	0.00449977
X	CG1394	11170678	0.479149	0.00141995	1758.35	2535.55		X	CG1394	0.718704	4.0146e-05		X	CG1394	0.109315	800.141	0.061126	9.9868		X	CG1394	0.895288	1.20327e-06
X	CG9570	20051294	0.481651	0.00398926	580.032	835.853		X	CG9570	0.746574	9.81968e-06		X	CG9570	0	268.277	0	2.75108		X	CG9570	0.849454	1.71596e-07
X	CG2533	11604194	0.49628	0.00400798	427.829	621.115		X	CG2533	1.05468	4.3762e-10		X	CG2533	0.964066	123.295	0.500784	1.36582		X	CG2533	0.922858	1.33114e-07
X	CG32548	18440581	0.518651	0.0014499	607.631	897.443		X	CG32548	0.638334	0.000497687		X	CG32548	0.0622384	211.421	0	2.35279		X	CG32548	0.792017	1.71274e-06
X	CG32572	16721183	0.533682	0.00880929	89.3054	134.4		X	CG32572	0.313573	0.092496		X	CG32572	0.024384	48.5775	0.137282	0.92959		X	CG32572	0.340604	0.0356119
X	CG11068	13955236	0.533908	0.00480553	318.688	475.8		X	CG11068	0.911412	4.72498e-06		X	CG11068	1.77929	147.815	0.286859	1.56967		X	CG11068	0.882698	2.42698e-08
X	CG2861	4804862	0.542301	0.00583596	55.9259	83.663		X	CG2861	1.03358	1.30205e-09		X	CG2861	0.32366	45.539	0.0921528	1.09545		X	CG2861	1.83683	6.30145e-22
X	CR43157	11919657	0.551795	0.00872356	1442.97	1968.82		X	CR43157	0.62409	0.000214276		X	CR43157	0.645234	871.814	0	8.6934		X	CR43157	0.537755	0.00144333
X	hydra	20677063	0.562004	0.00148806	325.243	501.076		X	hydra	0.445458	0.00989732		X	hydra	0.158635	168.766	0.183743	2.10803		X	hydra	0.698211	3.65512e-05
X	CG1324	20735960	0.573098	0.000638173	1174.98	1800.23		X	CG1324	0.785504	7.74831e-06		X	CG1324	0.11595	486.517	0	4.6995		X	CG1324	0.88477	8.97208e-08
X	CG1835	20661917	0.577322	0.00164621	391.825	600.36		X	CG1835	0.746735	5.68951e-05		X	CG1835	1.67208	223.807	1.13509	2.20208		X	CG1835	0.796349	1.29617e-06
X	CG15577	4277000	0.601567	0.00179105	473.59	741.907		X	CG15577	0.788291	3.04293e-06		X	CG15577	0	268.329	0	2.79827		X	CG15577	0.885594	6.00386e-09
X	CG15734	12087025	0.603836	0.0087446	204.436	322.816		X	CG15734	0.304992	0.0828784		X	CG15734	0.388081	89.645	0	1.41842		X	CG15734	0.520115	0.00399745
X	CG11106	11202248	0.618559	8.32315e-05	950.965	1509.25		X	CG11106	0.928495	1.62954e-08		X	CG11106	0.296273	502.718	0	5.09255		X	CG11106	1.07071	4.43128e-09
X	CG15764	5869095	0.620995	0.00139814	150.859	238.4		X	CG15764	0.707428	0.000194787		X	CG15764	0	69.7835	0	0.820161		X	CG15764	0.531781	0.000827648
X	CG32651	12408477	0.62619	0.00282502	69.5759	110.804		X	CG32651	0.600748	0.00154106		X	CG32651	0.0602904	46.0675	0	0.652294		X	CG32651	0.7327	4.65093e-06
X	SdhBL	18894446	0.635272	0.000595922	406.652	647.876		X	SdhBL	0.501503	0.0114063		X	SdhBL	0.115044	170.898	0.0816686	2.21509		X	SdhBL	0.452614	0.00931953
X	fs(1)N	1322513	0.653902	0.00297471	11.9481	19.4005		X	fs(1)N	0.511339	0.00621024		X	fs(1)N	69.5959	5.53865	6.32032	0.245612		X	fs(1)N	0.449654	0.00542811
X	CR32661	11918678	0.656462	0.000745178	1385.74	2253.9		X	CR32661	0.61219	0.000325257		X	CR32661	0.593482	864.724	0.119112	7.23592		X	CR32661	0.641172	7.48407e-05
X	CG3323	5305691	0.670622	6.78155e-05	244.523	400.172		X	CG3323	0.868508	1.40585e-06		X	CG3323	0.586818	117.291	0.174656	1.85353		X	CG3323	0.785946	2.42271e-06
X	CR32657	12087211	0.672749	0.000218566	1664.22	2740.48		X	CR32657	0.969024	9.53675e-09		X	CR32657	1.10435	1220.58	0.362693	11.1202		X	CR32657	0.755528	3.82243e-06
X	CG10801	3460592	0.672793	0.00318488	41.8149	68.6681		X	CG10801	0.658618	0.000199762		X	CG10801	1.82358	24.1468	0.579004	0.349882		X	CG10801	0.932525	3.91241e-09
X	CG43077	17068523	0.677617	0.000174084	252.25	415.71		X	CG43077	0.968389	3.98132e-08		X	CG43077	0.161252	111.767	0.106115	2.65563		X	CG43077	1.26384	1.46231e-09
X	CG14579	21193253	0.681106	0.000511531	187.654	309.504		X	CG14579	0.831272	1.69071e-06		X	CG14579	0.573067	103.556	0.131855	1.69577		X	CG14579	0.584845	0.00026815
X	Erk7	9267698	0.681576	0.000117552	176.317	290.137		X	Erk7	0.75652	7.22124e-05		X	Erk7	0.0558595	76.5397	0	1.16556		X	Erk7	0.538644	0.00111603
X	CG4661	12857722	0.691409	0.000646973	125.457	208.748		X	CG4661	0.72517	5.60485e-05		X	CG4661	0	95.3914	0.583781	1.40326		X	CG4661	0.782866	8.25499e-07
X	CG8565	15837830	0.717095	1.40768e-05	487.455	821.701		X	CG8565	0.741579	2.825e-05		X	CG8565	0.137245	255.587	0.0296097	3.89259		X	CG8565	0.660352	7.02376e-05
X	CG43075	15221176	0.720699	0.00360127	147.494	250.219		X	CG43075	0.991041	6.23897e-09		X	CG43075	0	49.0334	0	1.12017		X	CG43075	0.856234	3.55349e-11
X	CG2871	4777375	0.727828	5.92022e-05	244.817	421.284		X	CG2871	1.09243	4.38783e-09		X	CG2871	0	164.616	0	2.21642		X	CG2871	0.86901	5.08402e-08
X	CG15892	6294343	0.728343	0.00585764	36.4014	61.9977		X	CG15892	1.16463	1.98302e-07		X	CG15892	0.097024	37.4951	0.109852	0.418486		X	CG15892	0.699092	0.000632883
X	Twdlalpha	16742847	0.729078	0.000559672	101.206	175.596		X	Twdlalpha	0.843551	1.87061e-06		X	Twdlalpha	1.26746	49.7607	1.83441	1.79039		X	Twdlalpha	0.837706	8.00598e-07
X	CG34325	16721411	0.738417	0.000606707	67.8022	115.141		X	CG34325	0.677767	2.41829e-05		X	CG34325	3.8148	51.4807	10.0474	12.9677		X	CG34325	1.05231	2.35513e-14
X	CG15034	7347506	0.746306	4.21397e-05	303.796	520.702		X	CG15034	0.934481	2.6942e-07		X	CG15034	0.981263	162.671	0.084366	1.58002		X	CG15034	0.912095	1.1722e-08
X	CG32568	16740906	0.762812	0.000272039	99.9689	173.302		X	CG32568	0.802453	5.3347e-06		X	CG32568	0.421735	78.0607	1.23862	1.8326		X	CG32568	0.960224	2.49697e-08
X	CG1958	7266904	0.763367	7.79462e-05	369.602	646.178		X	CG1958	0.904508	3.29517e-07		X	CG1958	0.402994	210.317	0	2.297		X	CG1958	0.988954	2.67544e-09
X	CG44437	13202262	0.766343	0.00158565	61.6342	108.205		X	CG44437	0.835621	4.51225e-05		X	CG44437	1.22143	46.246	1.66681	1.312		X	CG44437	1.14136	1.57484e-11
X	CG15200	11182931	0.778508	1.12017e-05	833.582	1476.3		X	CG15200	1.18158	5.01359e-13		X	CG15200	0.278004	511.824	0	4.73539		X	CG15200	1.11659	2.37625e-11
X	CR32582	15835601	0.788312	0.000325704	87.6901	156.141		X	CR32582	0.595026	0.00213957		X	CR32582	0.322155	56.6755	0.524029	2.98136		X	CR32582	0.930238	4.37974e-07
X	CG15306	10331818	0.805878	1.14763e-05	509.392	913.37		X	CG15306	0.688535	5.36587e-05		X	CG15306	0.161903	319.508	0	4.19976		X	CG15306	0.796305	4.48102e-06
X	CG4198	5313258	0.806744	6.72154e-06	340.371	610.385		X	CG4198	0.718249	4.37902e-05		X	CG4198	1.39419	125.224	0.250604	1.99331		X	CG4198	0.929284	2.84703e-08
X	CR32690	10204400	0.807876	1.84722e-06	1090.95	1966.23		X	CR32690	0.551377	0.00136128		X	CR32690	1.71542	685.501	0.561448	9.44141		X	CR32690	0.694111	3.20689e-05
X	Lrp4	15910870	0.819926	0.00931184	1.70754	3.13716		X	Lrp4	1.28174	6.23674e-08		X	Lrp4	0.0803036	0.899429	3.49121	2.84854		X	Lrp4	0.447539	0.0628132
X	CG32591	14928944	0.821493	2.65035e-06	415.484	753.522		X	CG32591	0.786165	4.62158e-06		X	CG32591	0	230.024	0.301065	3.01442		X	CG32591	0.861861	3.4451e-07
X	CG8260	15756318	0.822203	0.00099652	23.8246	43.0792		X	CG8260	1.06732	8.13521e-08		X	CG8260	0.845515	15.1455	2.81413	1.94937		X	CG8260	1.13519	2.72793e-14
X	CR43278	7493276	0.888896	6.87348e-06	264.456	505.2		X	CR43278	0.997773	2.64042e-08		X	CR43278	0.23983	181.849	0.0496792	2.40609		X	CR43278	0.964623	1.02036e-08
X	CG12689	7586131	0.901439	2.23739e-06	458.128	878.965		X	CG12689	1.30371	1.21517e-14		X	CG12689	0.0717887	242.724	0.0679213	2.2437		X	CG12689	1.29497	7.53501e-15
X	CG15208	10899965	0.910417	1.85428e-07	273.655	528.847		X	CG15208	0.975783	1.33474e-08		X	CG15208	0	142.974	0	1.6641		X	CG15208	1.06973	2.98316e-10
X	CR42657	9688189	0.951737	1.17771e-05	421.684	839.206		X	CR42657	1.22911	8.27182e-13		X	CR42657	0	202.75	0	2.32796		X	CR42657	1.2022	9.19963e-13
X	CG3592	2935127	0.958025	0.000849444	11.295	22.8928		X	CG3592	0.0116233	0.970692		X	CG3592	0.855243	9.94158	0.126327	0.199395		X	CG3592	0.398615	0.106335
X	CG42346	22832399	0.962296	0.00900659	0.425394	0.858924		X	CG42346	1.076	5.46445e-05		X	CG42346	0.41776	0.712745	0.622098	0.656028		X	CG42346	0.77087	0.0367762
X	CG9777	16632235	0.990652	1.18252e-06	116.815	238.637		X	CG9777	1.60598	3.38282e-21		X	CG9777	0.836626	46.6281	1.54969	2.20188		X	CG9777	2.19497	9.01176e-18
X	CG7135	18103653	1.17605	0.00640752	2.35318	5.52251		X	CG7135	0.900309	0.00635036		X	CG7135	0	0.853369	0.388389	0.842358		X	CG7135	1.71503	0.0159345
X	CR42767	9558466	1.27614	5.62895e-14	620.463	1545.44		X	CR42767	1.3974	5.27477e-17		X	CR42767	0.251913	395.132	0.0286856	6.22411		X	CR42767	0.962699	3.76881e-09
X	CR45513	18732813	1.27673	0.0062996	3.17761	7.80854		X	CR45513	-0.194724	0.664279		X	CR45513	0	1.03528	0	0		X	CR45513	0.856981	0.129676
X	pot	11917260	1.27879	3.25907e-05	2.04288	5.10114		X	pot	1.33241	1.1264e-12		X	pot	1.01994	1.67266	9.48227	8.97898		X	pot	1.79323	1.4509e-13

## Sheet: 33genes_Ychr_FigS5E
Chr	Gene	Location	logFC	Fertility Gene?	Gigantic intron?
Y	ORY (ks-1)	Y:3,561,745..3,618,339 [+]	-1.18461	YES	YES
Y	kl-2	Y:573,088..664,173 [+]	-1.03028	YES	YES
Y	kl-3	Y:336,381..563,165 [+]	-0.926598	YES	YES
Y	kl-5	Y:22,250..137,486 [-]	-0.9203	YES	YES
Y	CR45931	Y:2,266,650..2,267,259 [-]	-0.779778	?	NO
Y	WDY (kl-1)	Y:2,273,422..2,487,777 [+]	-0.754344	YES	YES
Y	Pp1-Y1	Y:9,833..10,786 [+]	-0.575424	?	NO
Y	CCY (ks-2)	Y:3,649,996..3,666,928 [+]	-0.556356	YES	YES
Y	CR45948	Y:2,482,594..2,483,518 [+]	-0.415864	?	NO
Y	PRY	Y:146,092..192,020 [-]	-0.130923	NO and YES	YES
Y	CR46185	Y:3,229,424..3,230,181 [-]	-0.0933975	?	NO
Y	ARY	Y:702,430..704,048 [+]	0.155634	NO	NO
Y	CR41506	Y:3,047,606..3,048,886 [+]	0.194517	?	NO
Y	Ppr-Y	Y:1,636,574..1,884,846 [+]	0.195405	NO	YES
Y	CR42430	Y:916,438..917,820 [-]	0.241417	?	NO
Y	Pp1-Y2	Y:3,539,437..3,540,722 [-]	0.280212	NO	NO
Y	CR42422	Y:869,892..871,230 [-]	0.391871	?	NO
Y	CR45771	Y:3,297,271..3,298,126 [+]	0.408159	?	NO
Y	CG45770	Y:3,349,651..3,350,374 [+]	0.457916	?	NO
Y	FDY	Y:3,022,289..3,024,024 [+]	0.465059	NO	NO
Y	CG45764	Y:3,289,209..3,290,215 [+]	0.520136	?	NO
Y	CR41423	Y:3,265,434..3,266,598 [+]	0.522419	?	NO
Y	CR45772	Y:3,318,599..3,319,442 [+]	0.527716	?	NO
Y	CG45765	Y:3,293,606..3,294,480 [+]	0.528802	?	NO
Y	Mst77Y-4	Y:3,284,939..3,285,868 [+]	0.614963	?	NO
Y	CG45766	Y:3,301,827..3,302,701 [+]	0.61574	?	NO
Y	Mst77Y-13	Y:3,354,105..3,354,870 [+]	0.639939	?	NO
Y	CR45775	Y:3,340,824..3,341,546 [+]	0.679842	?	NO
Y	CR43176	Y:3,364,463..3,365,197 [+]	0.708055	?	NO
Y	CR45773	Y:3,323,143..3,323,855 [+]	0.747424	?	NO
Y	CR46150	Y:3,258,406..3,259,223 [+]	0.817898	?	NO
Y	Mst77Y-7	Y:3,327,556..3,328,279 [+]	0.865774	?	NO
Y	CR45776	Y:3,345,247..3,345,950 [+]	1.12071	?	NO

## Sheet: 12133genes_Fig5F
Chr	Gene	logFC	logCPM		Chr	Gene	logFC	logCPM		Chr	Gene	logFC	logCPM		Chr	Gene	logFC	logCPM		Chr	Gene	logFC	logCPM		Chr	Gene	logFC	logCPM
2	Rh5	-4.2965	0.914298		3	CG10472	-4.34129	2.49266		4	CR45199	-1.79073	2.41922		X	Muc11A	-2.18788	2.05314		Y	ORY	-1.18461	4.44258		mito	mt:ATPase6	-0.370098	9.57706
2	CG3257	-4.12857	4.54615		3	CG31233	-2.69049	2.18167		4	CR45201	-1.19939	1.07229		X	Mur18B	-1.9112	4.04427		Y	kl-2	-1.03028	5.66609		mito	mt:ND3	-0.224722	7.39351
2	CR44494	-4.07762	0.951998		3	CG18493	-2.57035	1.97096		4	RhoGAP102A	-0.811324	4.14212		X	CG3690	-1.72671	0.717584		Y	kl-3	-0.926598	6.15048		mito	mt:ND2	-0.134814	4.11601
2	Jon25Biii	-3.53585	2.61446		3	Smvt	-2.21679	0.704877		4	Syt7	-0.751807	1.04705		X	CG9512	-1.64372	2.0775		Y	kl-5	-0.9203	6.60972		mito	mt:ND4	-0.0954513	9.15994
2	CG43401	-3.38672	2.50244		3	CG5810	-2.15027	0.619829		4	CR44030	-0.726085	0.0434899		X	CG9673	-1.62182	0.460565		Y	CR45931	-0.779778	0.865765		mito	mt:ND1	-0.0584397	9.25213
2	GluRIIB	-2.72928	0.793533		3	CR45251	-2.06523	1.1435		4	ey	-0.60529	0.396647		X	Lsp1alpha	-1.53434	0.4275		Y	WDY	-0.754344	3.86333		mito	mt:ND5	-0.0456877	8.70509
2	CG10764	-2.6884	1.68506		3	Cpr66Cb	-1.98346	2.90845		4	CG33978	-0.588335	1.14122		X	CG3699	-1.15108	1.44394		Y	Pp1-Y1	-0.575424	3.35675		mito	mt:srRNA	0.00719486	3.44343
2	CG12374	-2.65596	2.01187		3	CG2187	-1.95259	0.807385		4	Ekar	-0.567618	0.739083		X	CG3168	-1.12359	4.081		Y	CCY	-0.556356	6.20166		mito	mt:lrRNA	0.0440094	14.0898
2	CG8160	-2.64052	2.65527		3	alphagamma-element:CR32865	-1.94961	1.15672		4	fuss	-0.530997	0.403787		X	CR43491	-1.05337	0.169688		Y	CR45948	-0.415864	1.77478		mito	mt:Cyt-b	0.0449659	10.9781
2	CG5945	-2.54911	0.528118		3	CR44554	-1.93119	2.3293		4	4E-T	-0.493222	6.58469		X	CG9522	-1.00858	0.0687189		Y	PRY	-0.130923	3.63636		mito	mt:CoIII	0.0508352	11.5086
2	CR46444	-2.54353	1.95459		3	CG7084	-1.9124	1.7627		4	CG33521	-0.461703	2.56884		X	CR43695	-0.973299	-0.15624		Y	CR46185	-0.0933975	-0.383563		mito	mt:CoII	0.0549122	10.1189
2	CG8997	-2.52866	1.82074		3	CG6733	-1.87959	0.36361		4	dpr7	-0.452199	1.06419		X	CG15312	-0.832238	0.750353		Y	ARY	0.155634	6.40268		mito	mt:CoI	0.0802933	12.4308
2	Mal-B1	-2.38784	1.00184		3	CR43453	-1.77091	3.72183		4	Thd1	-0.436683	4.27434		X	CG43229	-0.798418	0.0610716		Y	CR41506	0.194517	0.996328		mito	mt:ND6	0.328582	0.199669
2	CG7916	-2.3135	1.75208		3	CG14292	-1.70416	2.7722		4	Gat	-0.405305	0.934344		X	Tbh	-0.784633	2.40856		Y	Ppr-Y	0.195405	4.24681		mito	mt:ND4L	0.370958	1.64971
2	CG13492	-2.2738	1.86381		3	CR44940	-1.69273	0.853763		4	CR46065	-0.404896	0.177054		X	CG2556	-0.728122	0.515266		Y	Su(Ste):CR42430	0.241417	0.584316
2	Cyp6a23	-2.18348	2.90676		3	DIP-delta	-1.67193	4.93474		4	NfI	-0.40109	0.426448		X	fiz	-0.693175	2.75565		Y	Pp1-Y2	0.280212	5.42436
2	Nepl4	-2.10574	2.26295		3	CG3868	-1.64944	1.99642		4	CG32006	-0.378362	5.34853		X	CG1468	-0.69073	1.89507		Y	Su(Ste):CR42422	0.391871	-0.375487
2	CR43719	-2.06709	0.625636		3	CG11892	-1.5676	0.538085		4	bt	-0.354279	6.17622		X	CR40469	-0.679762	3.18479		Y	CR45771	0.408159	6.00429
2	CR46229	-2.03155	0.275176		3	PGRP-SB1	-1.5573	1.34694		4	mav	-0.352071	3.59763		X	Cyp4s3	-0.65557	1.21193		Y	CG45770	0.457916	4.63266
2	CR44824	-2.02587	1.96176		3	salt	-1.54887	1.50535		4	CG1674	-0.292804	2.65738		X	CG43740	-0.633564	2.26775		Y	FDY	0.465059	4.2667
2	CG42807	-1.94701	1.69812		3	CR44264	-1.50825	0.52282		4	CR32010	-0.278835	1.38934		X	l(1)G0469	-0.625678	1.01853		Y	CG45764	0.520136	6.25654
2	CR44584	-1.9316	0.614223		3	CG11498	-1.48683	0.91316		4	ci	-0.270777	3.12513		X	CG5966	-0.605225	4.88998		Y	CR41423	0.522419	0.319797
2	CR43363	-1.90033	1.98909		3	Osi23	-1.47831	-0.0721612		4	CG31998	-0.239913	5.74004		X	CG33080	-0.587756	1.79921		Y	CR45772	0.527716	5.12398
2	CR44495	-1.89801	0.537712		3	CG9184	-1.46791	1.48447		4	lgs	-0.239716	8.12582		X	CG33557	-0.582949	2.1172		Y	CG45765	0.528802	6.41177
2	CR44308	-1.88224	3.00557		3	CR46141	-1.46115	3.2166		4	Kif3C	-0.232985	1.84273		X	CG42240	-0.572896	4.27668		Y	Mst77Y-4	0.614963	3.44311
2	CG30377	-1.88031	2.58427		3	pip	-1.41387	3.99704		4	CR32009	-0.218298	1.4846		X	CG4020	-0.563703	1.89863		Y	CG45766	0.61574	4.35747
2	CR45020	-1.87667	2.18058		3	CR43849	-1.40723	4.04972		4	toy	-0.215944	0.121993		X	Mgstl	-0.528943	1.95132		Y	Mst77Y-13	0.639939	4.92933
2	CR42254	-1.82948	1.73072		3	CR45678	-1.40608	0.578208		4	pan	-0.194649	4.20457		X	CR45534	-0.528226	0.920837		Y	CR45775	0.679842	5.20111
2	CR46454	-1.80091	-0.262979		3	CR45941	-1.39145	0.175807		4	apolpp	-0.189137	6.19446		X	CG15249	-0.518267	0.754011		Y	CR43176	0.708055	1.69159
2	CR44491	-1.7897	2.33709		3	CR43631	-1.38255	0.651693		4	Crk	-0.171762	5.53107		X	CG1673	-0.486386	2.13217		Y	CR45773	0.747424	1.40266
2	Oatp58Dc	-1.76401	1.00219		3	CG11317	-1.3698	0.924648		4	CG31999	-0.164224	2.25649		X	Sk1	-0.476622	0.205376		Y	CR46150	0.817898	1.10107
2	CR44757	-1.75811	0.673403		3	GluRIIE	-1.36483	0.777172		4	Pur-alpha	-0.15688	3.81089		X	CG15201	-0.475656	-0.250752		Y	Mst77Y-7	0.865774	6.26238
2	CG17716	-1.73405	1.13922		3	CR43457	-1.35994	0.983401		4	CaMKII	-0.132557	4.80434		X	CG2681	-0.472753	0.49141		Y	CR45776	1.12071	0.896376
2	CR46268	-1.72447	3.29316		3	Jon74E	-1.35337	1.75104		4	CG11155	-0.13222	5.00155		X	CG6762	-0.470427	-0.258746
2	CG2065	-1.70445	3.02579		3	CG8641	-1.34632	2.07596		4	Cadps	-0.125241	4.17985		X	Ac13E	-0.456971	2.95878
2	CR45702	-1.68927	1.21631		3	CG15515	-1.34056	1.50337		4	CG11360	-0.124099	3.88041		X	CG12379	-0.454897	1.39408
2	Gr22c	-1.65852	1.95083		3	CR43966	-1.33986	1.22295		4	anne	-0.123129	5.02559		X	Frq1	-0.451386	0.800198
2	ppk6	-1.65632	1.48244		3	CR43848	-1.33427	2.3419		4	Zip102B	-0.11936	5.32422		X	Sik2	-0.447673	1.92321
2	Mal-A2	-1.64653	1.08659		3	Obp99b	-1.32829	3.8196		4	CG32850	-0.117839	2.29546		X	CG44422	-0.443039	1.09675
2	CG13516	-1.61112	1.78558		3	CR46022	-1.3152	2.31839		4	mGluR	-0.106725	0.589151		X	OtopLa	-0.44293	1.34295
2	CG31935	-1.58483	4.56405		3	CR45579	-1.31284	1.85087		4	PMCA	-0.105996	6.57847		X	Cngl	-0.44233	-0.122082
2	PGRP-SC2	-1.56282	0.682256		3	CG14369	-1.30867	3.1699		4	dati	-0.101053	0.883063		X	Tpst	-0.441638	1.43491
2	CG11835	-1.55862	1.89469		3	CR45984	-1.30219	1.74584		4	unc-13	-0.0874274	4.75615		X	Mct1	-0.437856	0.968278
2	dmGlut	-1.53159	0.420487		3	CG14245	-1.28977	1.74134		4	CR32011	-0.0860425	1.77371		X	18SrRNA-Psi:CR41602	-0.434859	3.30159
2	CR44452	-1.51978	0.477411		3	CAH9	-1.25451	2.03131		4	Sox102F	-0.0775062	2.60025		X	goe	-0.422276	2.80072
2	DptB	-1.51708	2.08589		3	CG9837	-1.24379	0.530304		4	PlexB	-0.0740523	4.7122		X	Cp7Fb	-0.420276	3.17435
2	CG2772	-1.51538	0.795214		3	CR44955	-1.24089	3.05789		4	Mitf	-0.0536714	4.86647		X	CG15046	-0.408369	0.235262
2	Mtk	-1.48383	0.185602		3	Fbp1	-1.23496	4.15834		4	Arl4	-0.0478567	5.21704		X	moon	-0.406488	-0.235582
2	Ir51a	-1.46645	1.11861		3	CG45073	-1.22731	0.269577		4	Eph	-0.0299541	6.18224		X	CG4325	-0.398793	0.531697
2	CG15155	-1.45836	0.778881		3	CR45981	-1.21451	4.77825		4	Slip1	-0.02786	6.30334		X	CR45614	-0.396628	1.13912
2	CG30148	-1.42818	-0.45735		3	CG17283	-1.2104	1.7545		4	yellow-h	-0.0257005	2.7649		X	CG40485	-0.39541	0.0913259
2	DptA	-1.41002	2.96471		3	CR44563	-1.19963	0.245373		4	Hcf	-0.00727767	6.87914		X	CG32647	-0.395292	2.04727
2	CG9259	-1.40214	2.07624		3	Hsromega	-1.1937	5.00281		4	sv	0.00236879	1.54162		X	CG14780	-0.385211	-0.0776026
2	Cyp6a20	-1.39756	2.04016		3	ea	-1.17452	0.115997		4	Zyx	0.0116309	5.8295		X	CG1695	-0.382419	1.3939
2	CG4781	-1.39623	1.15774		3	CR45166	-1.16543	1.7678		4	CaMKI	0.0128538	4.51098		X	tbc	-0.377202	2.39588
2	Ada1-1	-1.39545	0.538003		3	CG31272	-1.15487	0.44487		4	myo	0.0208209	3.74303		X	wupA	-0.372465	4.58681
2	CG31872	-1.39386	6.5056		3	CG31559	-1.15141	1.40616		4	PIP4K	0.0213213	5.81587		X	CG14635	-0.371631	4.00369
2	CG8093	-1.38811	1.62713		3	Eig71Ef	-1.14983	0.190333		4	RpS3A	0.0226421	7.92151		X	CR45483	-0.368846	1.53645
2	CR44068	-1.38441	0.715247		3	CG3552	-1.14368	8.33608		4	CR44027	0.0285136	4.10835		X	Atx-1	-0.366813	2.04392
2	Yu	-1.384	3.94566		3	CR46142	-1.13605	1.62103		4	CR43437	0.0292685	5.01234		X	tyn	-0.363029	2.21221
2	CR43406	-1.32489	1.81515		3	CR45096	-1.13483	0.533908		4	gw	0.0401505	7.00559		X	CG7378	-0.360724	3.10524
2	CG31898	-1.31953	1.19546		3	CG11898	-1.12856	2.39099		4	Ephrin	0.0443558	4.73274		X	CR43461	-0.35781	3.47964
2	CR43304	-1.2889	3.06764		3	CR46111	-1.12508	3.70802		4	Arf102F	0.0529267	6.54463		X	Muc12Ea	-0.351093	-0.00723029
2	Nckx30C	-1.28568	2.955		3	CG45045	-1.12357	-0.438692		4	ABCD	0.0532107	4.77422		X	CR43212	-0.350716	1.01955
2	CR44853	-1.28489	2.25884		3	CR43632	-1.12197	0.476153		4	CG33941	0.0633621	3.88196		X	CG9360	-0.349114	1.09922
2	Lsp1beta	-1.273	2.60407		3	CR45959	-1.11564	3.36028		4	MED26	0.0642361	7.33507		X	CG12111	-0.348688	7.19841
2	Oatp33Ea	-1.27048	2.48024		3	CG10550	-1.11437	2.41971		4	ATPsynbeta	0.0695457	7.28036		X	Hr4	-0.34153	1.30836
2	AttB	-1.25821	1.20147		3	Lsp1gamma	-1.1022	2.10988		4	bip2	0.0708625	5.3918		X	CG4928	-0.341313	5.19117
2	RIC-3	-1.25136	2.6303		3	CG8960	-1.1019	3.42124		4	Cals	0.0794106	6.7241		X	CG12643	-0.338798	1.17772
2	CG42326	-1.2463	0.672829		3	NPF	-1.09808	0.405798		4	Ank	0.0795881	6.86207		X	CR43211	-0.336512	0.260407
2	Ptp52F	-1.23252	1.96427		3	CG34008	-1.09794	0.0703222		4	Asator	0.0899434	4.68402		X	CR44109	-0.325297	3.2878
2	CR44277	-1.22909	0.382512		3	CG6602	-1.09785	1.80614		4	CG11076	0.102718	6.06491		X	CG11664	-0.318626	0.906001
2	CG10505	-1.22617	2.96272		3	CG14331	-1.09523	-0.0581718		4	Dyrk3	0.107125	3.79922		X	Pdfr	-0.318217	2.5381
2	CG15270	-1.21753	0.657654		3	Cln3	-1.09252	1.46758		4	eIF4G1	0.113537	6.61234		X	D2hgdh	-0.315647	2.84576
2	CR43358	-1.21667	0.796467		3	CR46153	-1.08279	1.04144		4	CG46466	0.143263	2.50526		X	GstT4	-0.309201	3.32372
2	AttC	-1.21279	3.61209		3	CG13053	-1.08182	1.85526		4	Rad23	0.143604	6.84891		X	CR45609	-0.303393	0.0158045
2	Fbp2	-1.20554	3.24912		3	CR45178	-1.0796	0.367788		4	Gyf	0.150562	6.61112		X	CG5599	-0.301957	1.19187
2	CR44395	-1.19877	1.0244		3	CG44521	-1.07811	2.5539		4	CR44029	0.156094	0.971032		X	CR44016	-0.300916	3.11927
2	CR45324	-1.18328	0.178179		3	CR45407	-1.07538	0.604591		4	PlexA	0.159871	7.62916		X	nAChRalpha3	-0.297811	1.21215
2	CR9337	-1.18081	-0.300502		3	CG31373	-1.07454	0.644898		4	zfh2	0.182382	-0.0484218		X	Tsp2A	-0.296693	0.903245
2	Tep3	-1.17993	1.9829		3	CG1143	-1.07226	3.77847		4	ND-49	0.199053	5.15334		X	CG34348	-0.296037	0.67663
2	TS4	-1.17364	0.0426734		3	CR45390	-1.06464	1.10253		4	pho	0.243342	6.56843		X	CG14777	-0.292987	0.746319
2	CG13323	-1.15216	1.12075		3	RpS28a	-1.05073	3.3322		4	JYalpha	0.274864	7.81088		X	Pkcdelta	-0.292522	1.27723
2	CG8468	-1.15144	1.10828		3	CG31030	-1.04217	4.3982		4	Actbeta	0.292315	1.36958		X	Mec2	-0.29196	2.51636
2	nompB	-1.14562	2.74677		3	CR44682	-1.04179	0.715836		4	onecut	0.509845	0.729393		X	CG15784	-0.283186	4.04584
2	CR44182	-1.13935	1.50415		3	CR44924	-1.04114	2.99333		4	CG32017	0.666149	0.0570937		X	hiw	-0.282812	3.70277
2	H15	-1.13554	1.65703		3	CR43884	-1.03701	1.30587		4	fd102C	0.683069	1.59832		X	CG2157	-0.279417	2.90788
2	CG8834	-1.12668	1.75712		3	NANS	-1.02289	0.492153		4	CG31997	1.13276	1.44905		X	CR44692	-0.275477	1.38844
2	Cyp9b2	-1.12654	1.30533		3	CR46265	-1.02197	0.175933							X	CG11638	-0.271572	0.817865
2	stj	-1.12213	4.13644		3	CR46116	-1.01651	1.62402							X	Ag5r	-0.269541	0.205374
2	CG15406	-1.12194	2.75057		3	Ir75b	-1.01323	-0.123965							X	Inx7	-0.265162	1.19939
2	IM14	-1.11962	2.47062		3	CR43868	-1.01289	1.49134							X	CG14629	-0.264668	2.58684
2	LManVI	-1.11513	3.63254		3	CR33948	-1.01184	0.980351							X	SmydA-9	-0.259038	-0.376952
2	CR45183	-1.11455	1.66884		3	Faa	-1.01014	3.42968							X	upd1	-0.25568	4.61658
2	CR44166	-1.10711	1.22055		3	TwdlP	-1.00897	4.60202							X	CG11398	-0.251647	0.733913
2	BomBc1	-1.1034	-0.105862		3	CG17752	-1.0033	0.978954							X	CR43216	-0.250959	-0.205606
2	CG17290	-1.10337	0.661103		3	CR46215	-0.996194	3.07348							X	CR45102	-0.250545	1.36224
2	Gr22f	-1.1015	3.46715		3	CR46218	-0.985294	1.6036							X	if	-0.248695	3.91399
2	CR45335	-1.09479	0.993018		3	CR45234	-0.985234	4.36968							X	CG5937	-0.244398	1.77702
2	ninaC	-1.07782	0.482989		3	CG10713	-0.982539	0.878952							X	CG17162	-0.239458	-0.0955507
2	vig	-1.07069	7.79225		3	CR45395	-0.975443	1.31988							X	CG15890	-0.238582	3.31109
2	CR45302	-1.06316	0.132003		3	beat-VI	-0.972988	0.8453							X	CG12645	-0.237193	2.29539
2	CR43409	-1.05694	2.87964		3	snRNA:U12	-0.970217	1.89984							X	yl	-0.236643	1.77333
2	CR46210	-1.05598	0.807713		3	Tmhs	-0.967812	4.52887							X	mal	-0.235286	2.9029
2	CG30160	-1.05465	0.156861		3	CG9119	-0.965924	1.66819							X	CG6067	-0.234598	1.54553
2	Mdr50	-1.05321	0.329174		3	CG10469	-0.963866	-0.388084							X	CG15772	-0.233503	0.72849
2	CR44639	-1.05305	0.32125		3	CR45762	-0.957406	2.32399							X	Frq2	-0.228647	1.63688
2	CR44487	-1.05304	0.840588		3	CR45630	-0.956823	3.46634							X	Sclp	-0.228533	3.14398
2	Eglp2	-1.05061	0.427157		3	CG1246	-0.956166	1.54366							X	CR43287	-0.227646	0.0758131
2	SPH93	-1.05058	1.70779		3	CR45191	-0.955481	3.52758							X	CG3713	-0.225362	4.6987
2	ana	-1.0372	5.86446		3	Cyp313b1	-0.953282	0.393903							X	28SrRNA-Psi:CR40741	-0.22299	0.755432
2	CG31974	-1.02579	1.37629		3	CG43085	-0.952983	1.88749							X	Rph	-0.221224	1.51671
2	CR46446	-1.024	0.244538		3	MtnC	-0.951313	1.28228							X	CG33253	-0.22121	-0.384985
2	CG34166	-1.0209	4.18536		3	Pcd	-0.947277	4.74886							X	Axs	-0.22112	0.790473
2	CG3746	-1.0206	0.0351546		3	CR44091	-0.947093	2.19618							X	Muc14A	-0.216973	2.51311
2	CG42700	-1.01422	0.119016		3	CG32368	-0.944193	1.57058							X	CG15641	-0.215875	1.02939
2	His2B:CG33902	-1.01231	0.160002		3	CR45248	-0.942354	3.23153							X	CG11164	-0.215093	1.08915
2	Prosap	-1.00808	5.35653		3	CR43847	-0.939122	3.8813							X	CG43901	-0.214611	-0.146576
2	Arl6	-0.998635	0.14188		3	CG44954	-0.938697	1.53471							X	CG1632	-0.213862	2.73681
2	CG12439	-0.995343	2.58547		3	CR45584	-0.936982	-0.115445							X	dpr8	-0.213773	0.389821
2	His2B:CG33868	-0.988081	1.56182		3	Prat2	-0.9365	2.76846							X	CG1806	-0.212008	1.2758
2	sha	-0.983537	1.13686		3	CR46131	-0.935017	2.64845							X	Fpgs	-0.211844	1.29083
2	Acox57D-d	-0.977904	-0.0817372		3	CR45431	-0.934229	1.40966							X	CG2233	-0.211442	5.28004
2	CR31912	-0.97284	-0.294196		3	CR44928	-0.933391	0.347926							X	CG32512	-0.209675	5.57862
2	Cyp310a1	-0.9649	3.80852		3	LysD	-0.919116	2.26612							X	Drak	-0.206729	3.56737
2	CR46259	-0.961786	2.45759		3	CR43130	-0.918144	4.19402							X	l(1)G0193	-0.20463	5.32915
2	CG5543	-0.96098	3.89146		3	CR40053	-0.915887	3.36221							X	fs(1)Ya	-0.203521	0.0387497
2	CG13999	-0.959498	4.27789		3	CR45961	-0.910363	1.84334							X	GstT3	-0.201034	2.61813
2	CG3270	-0.953185	3.17363		3	CR46019	-0.90937	1.32141							X	ec	-0.200623	3.28307
2	CG4341	-0.950191	0.712223		3	CG34307	-0.908595	4.04283							X	DOR	-0.199245	7.0446
2	Fmo-1	-0.94804	1.05635		3	CG7408	-0.900261	0.270717							X	wgn	-0.196972	2.86651
2	His2B:CG33908	-0.941857	1.40155		3	CG44014	-0.894452	1.73052							X	CG32815	-0.193781	1.08347
2	CR44801	-0.940581	1.92419		3	GstO3	-0.893236	4.6076							X	CG4313	-0.192506	0.954771
2	CG13996	-0.935715	0.224287		3	CR46250	-0.890467	0.280231							X	CG7101	-0.192224	2.18558
2	CG30375	-0.934585	1.95747		3	Drs	-0.889432	2.2144							X	png	-0.191009	-0.105268
2	CG31683	-0.916203	3.10654		3	CG6996	-0.888007	2.48486							X	Hk	-0.190001	2.78431
2	CG6055	-0.914673	3.04602		3	Ir85a	-0.883128	2.98521							X	CG9686	-0.189938	0.885201
2	CG12917	-0.912125	5.48044		3	CG44088	-0.877278	3.8223							X	CG14195	-0.188247	2.74994
2	NaPi-T	-0.90887	0.573164		3	CG34451	-0.8736	0.246628							X	Yippee	-0.185691	2.35752
2	CR45296	-0.90872	0.828981		3	CG11905	-0.871116	3.7203							X	CG9503	-0.183914	0.00723466
2	CR44590	-0.897274	4.02601		3	Ir76b	-0.865583	-0.0505546							X	Hex-A	-0.183634	6.17066
2	CR45336	-0.894379	0.92826		3	CR43459	-0.865488	-0.465809							X	Pvf1	-0.18324	4.63294
2	sky	-0.891913	0.145603		3	CR45578	-0.86337	1.71136							X	CG15643	-0.183039	0.262707
2	Lrt	-0.891716	0.733908		3	CR44032	-0.863018	3.41844							X	CG16700	-0.181775	0.557615
2	CR44055	-0.885763	5.52393		3	sosie	-0.862543	3.68924							X	CG2145	-0.181532	1.58631
2	CR44644	-0.881762	1.92804		3	Ugt35C1	-0.85557	1.7							X	RhoGAP18B	-0.179675	3.23763
2	His2B:CG33904	-0.881108	0.178341		3	CG4115	-0.853146	1.19333							X	CG15210	-0.179256	4.07798
2	CR45343	-0.880282	-0.0209076		3	CR43451	-0.852289	4.23274							X	CG11103	-0.177803	1.32134
2	CG14007	-0.879357	0.738105		3	CR44231	-0.851499	1.14768							X	Hers	-0.174876	3.86359
2	BomS2	-0.87591	2.89714		3	Lsp2	-0.850331	1.19225							X	CG14227	-0.174833	0.00888452
2	CG13284	-0.873679	0.748628		3	IntS12	-0.84866	1.75959							X	CR34335	-0.174773	4.21147
2	CR44988	-0.867605	0.229445		3	byn	-0.844926	0.28997							X	CG32645	-0.174142	2.02671
2	CR33318	-0.863554	5.04965		3	CG10562	-0.843796	1.99185							X	Atf3	-0.174109	2.57978
2	CG4377	-0.858443	0.33765		3	CG11626	-0.84242	2.06737							X	dnc	-0.172676	3.98006
2	CG9270	-0.853951	2.58139		3	CR43436	-0.840625	3.93432							X	NFAT	-0.171935	4.54717
2	CG13743	-0.850868	2.14479		3	CR46032	-0.836913	-0.288854							X	CR44658	-0.17179	0.136245
2	CG18539	-0.850202	1.12354		3	CG44098	-0.834804	2.80386							X	Mcm3	-0.171399	1.89228
2	His2B:CG33898	-0.85006	0.188016		3	CR44324	-0.828309	3.77926							X	CG12177	-0.17001	1.52718
2	Der-1	-0.847909	6.35477		3	shd	-0.828132	3.90253							X	zyd	-0.169971	2.96909
2	CG4970	-0.84768	6.92392		3	Osi17	-0.826705	1.53522							X	Ldsdh1	-0.168958	4.29563
2	CR43905	-0.842523	5.62011		3	mthl7	-0.82324	0.133882							X	CG9672	-0.168796	0.89755
2	CR44302	-0.83797	3.81914		3	CR43988	-0.822806	1.43704							X	CR43199	-0.167762	3.48722
2	IM33	-0.837552	2.58214		3	CR45958	-0.821869	4.24571							X	CG3198	-0.165746	4.01507
2	His2B:CG33878	-0.835743	0.467281		3	CR45761	-0.821187	0.70852							X	Cyp6v1	-0.165463	2.445
2	His2B:CG33874	-0.834905	0.209285		3	FASN3	-0.821185	1.64042							X	CR32511	-0.165274	-0.0162721
2	side-V	-0.829578	4.15293		3	CR31054	-0.818925	-0.492445							X	Lsd-2	-0.165254	4.98606
2	CG43438	-0.828873	0.44127		3	Cad74A	-0.815747	2.14515							X	CR43213	-0.16262	0.0787317
2	St3	-0.825526	0.39787		3	TwdlO	-0.815052	-0.374274							X	Adar	-0.162194	3.85748
2	His2B:CG33900	-0.822546	0.32777		3	CG6908	-0.814667	0.760979							X	up	-0.161116	5.64369
2	Cyp6g1	-0.822164	2.46547		3	kmr	-0.812815	3.53986							X	oc	-0.159395	3.32078
2	Or56a	-0.820385	1.55938		3	CR43247	-0.812476	4.04117							X	CG18823	-0.158691	3.05894
2	CG11406	-0.818047	0.0718169		3	SPE	-0.810508	0.961559							X	RpL22	-0.15735	5.61353
2	His2B:CG33886	-0.816782	0.314955		3	CG5285	-0.807338	0.208164							X	Ca-alpha1T	-0.155837	2.8402
2	His2B:CG33890	-0.814499	0.542024		3	CR45821	-0.806447	5.0881							X	hfw	-0.155435	4.20955
2	CG43110	-0.813073	3.63808		3	CR43706	-0.806185	-0.521787							X	CG14787	-0.152246	0.0688426
2	CG33460	-0.808015	2.01126		3	TotA	-0.802202	2.48184							X	Nipsnap	-0.151393	3.45846
2	CG31675	-0.807844	0.0182154		3	CR45636	-0.799008	1.05734							X	disco-r	-0.150055	3.77673
2	CG14591	-0.806888	3.78983		3	CR31526	-0.79832	4.21242							X	UBL3	-0.149817	4.82689
2	cid	-0.802844	2.68426		3	Ugt49B2	-0.798202	1.78668							X	CG6398	-0.149738	5.37578
2	CR46260	-0.802095	4.12716		3	CR43705	-0.797906	1.99541							X	CG32712	-0.149591	3.37526
2	Orcokinin	-0.797484	1.37415		3	Cyp4d8	-0.797589	2.64057							X	Kap3	-0.147639	3.23682
2	CR44866	-0.795075	0.204983		3	CG7183	-0.795805	5.91597							X	Atg5	-0.145924	1.94019
2	CG13538	-0.785576	5.79266		3	CG12224	-0.79569	3.33173							X	Cyp4g1	-0.144124	4.1305
2	CG46398	-0.780178	1.23913		3	trn	-0.792333	2.9009							X	CG3842	-0.140609	1.96975
2	Listericin	-0.779652	0.330348		3	CG42521	-0.791514	3.89689							X	CG1572	-0.140029	4.7617
2	CG43393	-0.771141	3.06793		3	CG12310	-0.784127	1.41744							X	RhoGAP1A	-0.139935	4.20352
2	CG6435	-0.770278	0.284706		3	CR42756	-0.780843	3.69519							X	su(r)	-0.139593	3.15537
2	Hex-C	-0.770006	2.03442		3	CR45976	-0.779861	1.81886							X	CG1986	-0.137218	0.737129
2	Ugt49B1	-0.769721	0.869143		3	CR44673	-0.77275	1.47225							X	Ykt6	-0.137132	4.72049
2	CR44279	-0.768297	4.26861		3	CR44265	-0.772591	1.08828							X	Coq7	-0.135744	3.70052
2	CG5177	-0.767574	3.55411		3	CR45804	-0.767219	1.89089							X	SelG	-0.133175	3.78596
2	Ddr	-0.767456	-0.0428943		3	hid	-0.763092	4.14064							X	be	-0.132097	3.11123
2	dpr1	-0.767242	1.98617		3	CR43441	-0.756566	3.39721							X	Proc-R	-0.131435	0.497456
2	CG43207	-0.75326	3.64778		3	CG13049	-0.752606	1.26939							X	CG2938	-0.126122	2.20993
2	CR45022	-0.752366	0.993261		3	CR45963	-0.752476	1.94351							X	crm	-0.125953	2.08559
2	CG11617	-0.750753	0.33272		3	CR45658	-0.749534	2.68477							X	Sxl	-0.122646	4.11843
2	CR44861	-0.750024	2.38314		3	CR44547	-0.747264	3.22102							X	CR45018	-0.121321	0.202043
2	dpp	-0.747945	4.39952		3	CR45587	-0.744571	0.74061							X	Ucp4A	-0.121199	1.93026
2	CR41243	-0.746453	2.53692		3	Cht5	-0.744132	2.08802							X	Sh	-0.119826	1.3655
2	CG34163	-0.746011	0.346885		3	CR45560	-0.741163	4.40805							X	mgl	-0.119054	7.10914
2	CR41443	-0.745982	5.07257		3	Cpr67B	-0.73861	0.237732							X	CG14812	-0.118023	3.05785
2	sug	-0.744732	1.04577		3	Ir94b	-0.736429	1.0036							X	CG3032	-0.116375	0.98872
2	CG9498	-0.743647	1.18198		3	CR43975	-0.734028	5.52847							X	CG10932	-0.115922	2.72537
2	Spn42Da	-0.743642	4.15941		3	CG31437	-0.730814	1.17018							X	Rab10	-0.113504	4.94943
2	CR44397	-0.743147	2.91689		3	Gr64f	-0.72961	1.85648							X	CG42246	-0.112922	0.183674
2	mus201	-0.7421	4.89514		3	FipoQ	-0.729265	1.37231							X	CG15247	-0.11287	2.89838
2	DIP-eta	-0.742021	1.06447		3	lmd	-0.728092	2.56869							X	CG3309	-0.112854	3.32281
2	SoxN	-0.740959	-0.233059		3	PGRP-SD	-0.727786	0.304407							X	CG32814	-0.110764	-0.0205659
2	CG13155	-0.739865	0.517477		3	CR46122	-0.724009	2.01587							X	Chrac-16	-0.10795	2.88334
2	CG34136	-0.738886	0.606708		3	CR45921	-0.723586	1.54987							X	CG32638	-0.107943	4.96331
2	CR43804	-0.738172	2.90079		3	ClC-a	-0.723508	3.0427							X	CtsB1	-0.10577	7.01892
2	His2B:CG33888	-0.732119	0.499741		3	CG11035	-0.722564	4.85066							X	Gip	-0.104926	2.78688
2	CG6484	-0.731532	1.36219		3	Hsp67Bc	-0.722559	3.20399							X	Lim1	-0.10427	3.8796
2	CR45366	-0.731466	-0.138687		3	Cp15	-0.721699	3.44102							X	rdgA	-0.103743	2.13828
2	CG43071	-0.728736	0.9006		3	CR45744	-0.719015	-0.176582							X	Act5C	-0.103361	9.72405
2	CR44486	-0.725881	3.16093		3	CG4815	-0.718437	4.84481							X	Rok	-0.103298	5.15651
2	CG30047	-0.724817	0.0763868		3	Mco3	-0.71154	2.06666							X	Mur2B	-0.102843	1.71947
2	lectin-24Db	-0.721859	1.25965		3	CR32218	-0.707803	2.3539							X	CG3630	-0.102093	1.99783
2	CG7420	-0.719022	0.630893		3	hpRNA:CR32205	-0.707378	4.00388							X	Inx2	-0.10102	4.63748
2	CG14929	-0.718525	5.76079		3	Amt	-0.705496	0.48696							X	CanA-14F	-0.100808	4.17949
2	His2B:CG33894	-0.718378	0.364369		3	CG1544	-0.705031	2.11262							X	CG34417	-0.100665	6.47337
2	nrv3	-0.718134	2.83179		3	Sb	-0.700887	0.225437							X	dlg1	-0.0979004	4.75466
2	BomS1	-0.715888	1.96229		3	CG14459	-0.700293	1.95708							X	mnb	-0.0977396	5.80212
2	Ir54a	-0.713615	-0.0485693		3	CG7675	-0.696499	4.43664							X	CG6428	-0.0968558	2.30619
2	ix	-0.713461	0.305314		3	h	-0.696145	2.92688							X	CG15042	-0.0966014	2.96265
2	CR45293	-0.713394	0.735891		3	mwh	-0.693807	0.875449							X	Actn	-0.0960697	4.40516
2	dntRL	-0.711292	-0.0869036		3	Cyp305a1	-0.689636	6.11735							X	BthD	-0.0956308	2.49142
2	His2B:CG33896	-0.709513	0.231425		3	CG14659	-0.688892	3.72502							X	Rab35	-0.0953488	5.51998
2	CG34049	-0.708243	5.78362		3	Gasp	-0.687009	3.20767							X	flw	-0.0948026	4.58774
2	CR44642	-0.706876	2.05524		3	Task6	-0.686775	3.45861							X	cac	-0.0947757	2.8616
2	Gr32a	-0.706219	3.21062		3	CG32187	-0.686162	-0.246484							X	CycD	-0.0942792	2.11438
2	CR44456	-0.705909	-0.125317		3	Nepl14	-0.683057	0.562165							X	CG3091	-0.0931546	2.81684
2	Ance-3	-0.702717	0.258619		3	CG14107	-0.680424	2.10459							X	CG43658	-0.0923535	5.59762
2	CG4594	-0.702113	1.83481		3	CR46240	-0.680362	0.710543							X	CG15760	-0.0913751	1.28559
2	Spn43Ad	-0.69959	0.0852674		3	CG44335	-0.677377	3.42377							X	CG13012	-0.0908199	1.9502
2	Vps52	-0.698455	4.55966		3	CG14606	-0.677209	0.183647							X	CG15347	-0.0858362	5.50544
2	His2B:CG33906	-0.697771	0.478405		3	Drsl5	-0.67588	1.19221							X	CG32669	-0.0849823	0.15592
2	CG42391	-0.696611	4.4922		3	CG42390	-0.675543	5.39607							X	CG14445	-0.0849778	1.01355
2	CR31781	-0.695284	2.57939		3	CG13067	-0.670476	2.6477							X	Obp18a	-0.0844371	1.75444
2	CG18563	-0.694709	0.0584331		3	CG14826	-0.668278	3.30352							X	CG9806	-0.084389	0.317109
2	CG43402	-0.69426	3.29321		3	ETHR	-0.667008	1.1097							X	Paics	-0.0840412	4.13743
2	CR44165	-0.691841	0.123514		3	CR43972	-0.666972	3.01244							X	CG9689	-0.0838042	5.24917
2	CG30054	-0.689748	2.53715		3	CR45016	-0.665686	0.112582							X	CG3603	-0.0832815	4.81697
2	CG2736	-0.689079	4.14658		3	CG14153	-0.665421	1.21974							X	NAAT1	-0.0831465	5.93045
2	CG43394	-0.688183	2.56631		3	CG43449	-0.663644	5.67925							X	CG12730	-0.0826339	2.39454
2	Cyp6d2	-0.688084	0.305586		3	Dscam2	-0.663255	2.64106							X	Spat	-0.0820414	2.57334
2	CR46064	-0.687949	0.617563		3	CG17560	-0.663029	2.08085							X	dah	-0.081782	0.140194
2	CG5139	-0.68718	7.67151		3	kst	-0.662291	4.79842							X	CG13360	-0.0815445	3.54835
2	CG10904	-0.682409	3.09098		3	CR43971	-0.661883	1.02123							X	fend	-0.0793512	2.75121
2	CR45697	-0.682384	1.36799		3	CR45788	-0.660594	1.48876							X	dob	-0.0781817	2.86565
2	CR44370	-0.681923	9.42569		3	CG43175	-0.660491	3.57186							X	CR6900	-0.0773656	-0.0721781
2	Cpr47Ec	-0.679737	-0.390281		3	CG32204	-0.660148	1.31422							X	scu	-0.0770837	4.79506
2	CG1441	-0.678056	1.71764		3	CG10005	-0.658949	0.673234							X	CG18262	-0.0766668	2.83804
2	CG8027	-0.678012	2.30905		3	mAChR-B	-0.658548	2.81973							X	Rbcn-3B	-0.0759217	4.51446
2	Rcd6	-0.675713	1.16192		3	CG33054	-0.657115	5.47784							X	CG4607	-0.0758769	2.32417
2	CG4797	-0.674161	0.175408		3	CR45561	-0.656432	0.782595							X	Pfrx	-0.0741908	4.68483
2	CG8248	-0.673352	-0.0654394		3	Aplip1	-0.655524	0.510192							X	Idh3a	-0.0740057	4.84387
2	CG30090	-0.672734	4.49729		3	zormin	-0.653885	6.00288							X	Seipin	-0.0738079	0.637438
2	CG9864	-0.671908	2.60051		3	comm	-0.653436	1.86429							X	Ggt-1	-0.0737975	4.34184
2	CR44105	-0.670328	2.74571		3	Mrtf	-0.652629	5.17015							X	ABCA	-0.0728949	4.80581
2	Oaz	-0.669653	2.54104		3	CG9592	-0.651959	5.55021							X	Rbp1-like	-0.0728077	3.22516
2	CR44344	-0.668115	4.97908		3	CR44136	-0.649394	2.61981							X	CG14196	-0.071748	0.794975
2	CG43333	-0.667829	-0.181974		3	CR44723	-0.649094	-0.00247302							X	CR44383	-0.0700157	1.57737
2	robo2	-0.666072	1.50749		3	Gr97a	-0.649079	1.09878							X	CG8300	-0.0690314	3.82774
2	CR44112	-0.665564	4.14835		3	CR45118	-0.648799	1.39848							X	Ser7	-0.0685067	1.98823
2	CR43053	-0.662965	4.30697		3	CR43940	-0.64831	4.18285							X	CG43902	-0.0672762	1.74687
2	AstCC	-0.662264	1.42838		3	CR46103	-0.647202	1.0532							X	CG14818	-0.0668991	4.39318
2	CG18636	-0.65926	-0.395575		3	CR44332	-0.647121	1.92731							X	CG13366	-0.0663416	4.18913
2	CR44900	-0.657438	3.00544		3	CG7341	-0.646844	-0.16638							X	CG9981	-0.0658375	2.13349
2	Lip1	-0.65702	1.82871		3	CG9593	-0.645176	1.23345							X	Cyp28c1	-0.0649894	0.54609
2	CR11023	-0.656985	6.1801		3	CAHbeta	-0.64452	0.854855							X	hang	-0.0642602	3.9602
2	CG8172	-0.655529	1.15068		3	Ugt303B1	-0.644382	2.02762							X	CG34331	-0.0641307	0.535605
2	CR44781	-0.654615	1.40345		3	CR45246	-0.643305	2.22873							X	2023-09-01	-0.0638937	5.54094
2	pirk	-0.652	1.73351		3	CG33926	-0.642873	2.73754							X	bnb	-0.0632522	6.18748
2	CG44623	-0.650236	3.51537		3	CR44564	-0.642092	1.10681							X	Gss1	-0.0626655	4.47025
2	IM4	-0.646999	5.88622		3	CR43306	-0.641572	5.45098							X	CG8952	-0.0622378	0.579279
2	CG10799	-0.645048	0.108159		3	sff	-0.640641	1.89654							X	Flo2	-0.0621254	3.75375
2	CR44161	-0.643462	3.01231		3	CG17029	-0.636948	1.87884							X	CG17896	-0.0620548	4.30787
2	Obp56a	-0.643269	1.25557		3	CG17177	-0.636108	7.02215							X	pigs	-0.061737	5.81193
2	CG13992	-0.642438	0.691954		3	bnl	-0.635231	3.50117							X	Shmt	-0.0615254	4.4261
2	Rim2	-0.642347	3.37571		3	CG14669	-0.635212	3.14852							X	CR33221	-0.0601287	4.61117
2	CG30192	-0.640859	6.61091		3	Cyp12a4	-0.634523	1.8898							X	Ugalt	-0.0600154	2.73786
2	BomBc2	-0.640703	3.55697		3	side-IV	-0.633273	0.275489							X	Gss2	-0.0578994	4.48954
2	CG30195	-0.639946	-0.132638		3	tobi	-0.632302	0.745345							X	CG8289	-0.0576152	3.10552
2	plu	-0.639052	1.29416		3	CR44401	-0.630877	3.20296							X	CR45482	-0.0571473	1.68231
2	CG34011	-0.637318	1.7709		3	CG13022	-0.626793	4.10473							X	N	-0.056766	3.7911
2	CG42464	-0.637227	-0.315612		3	cv-c	-0.62647	7.04103							X	28SrRNA-Psi:CR45859	-0.0563554	2.64462
2	CG42296	-0.634921	0.721962		3	lovit	-0.626259	0.161829							X	Dlic	-0.0563026	5.03213
2	BomS3	-0.634368	3.23146		3	CG32228	-0.626082	5.42035							X	Lrpprc2	-0.0556887	3.30758
2	CG14069	-0.633401	2.99126		3	CG4835	-0.623832	2.98136							X	CR43480	-0.0542781	1.20986
2	CR43717	-0.633021	3.04189		3	yellow-e	-0.623775	-0.138552							X	Tomosyn	-0.0508625	3.90339
2	T3dh	-0.632615	1.12301		3	CR45823	-0.623762	5.09508							X	CG10778	-0.0508542	3.11056
2	LUBEL	-0.632502	1.73039		3	Adgf-D	-0.623226	1.70145							X	CG2278	-0.0503417	1.22082
2	CG15629	-0.631799	0.605556		3	WRNexo	-0.622579	2.25503							X	CG12106	-0.050132	0.501942
2	PPO3	-0.630017	1.02245		3	CR46016	-0.621057	2.40618							X	mbt	-0.049098	4.71254
2	CG13692	-0.62878	0.454302		3	CG44290	-0.620166	1.50713							X	t	-0.0485869	3.57838
2	CheB42c	-0.628324	-0.0298443		3	CG32195	-0.615606	0.894395							X	CG1463	-0.04819	1.99832
2	s-cup	-0.626142	3.70344		3	CG15820	-0.613608	-0.285786							X	Smr	-0.0476524	4.10545
2	CG4563	-0.624783	3.42085		3	CR45810	-0.611455	2.2189							X	par-6	-0.0459948	5.08467
2	Glt	-0.624343	2.8329		3	CR45030	-0.610465	5.3997							X	O-fut2	-0.0454112	3.10458
2	CG12896	-0.62229	5.83086		3	comm2	-0.610458	0.755902							X	CG44325	-0.0437153	5.13342
2	CG10481	-0.621015	2.82318		3	CG7694	-0.606636	5.88796							X	CDK2AP1	-0.0434427	2.64825
2	GABA-B-R3	-0.620811	5.06648		3	CR46474	-0.60614	2.15225							X	AdamTS-B	-0.0427769	-0.124727
2	CR44082	-0.619452	1.1252		3	Agpat4	-0.605706	2.40649							X	l(1)G0320	-0.0424483	6.28572
2	Cyt-b5-r	-0.618081	3.26287		3	Lsd-1	-0.605571	2.69462							X	CG4666	-0.0417341	2.29432
2	CG44250	-0.616313	1.637		3	CR44178	-0.604512	5.67747							X	CG14207	-0.0396902	5.212
2	CG42694	-0.615138	4.74375		3	CG14687	-0.603737	1.95933							X	Usf	-0.0395656	5.67139
2	jef	-0.613305	-0.053291		3	yellow-f2	-0.603661	0.97298							X	Pp2C1	-0.0381313	7.79907
2	CR45128	-0.612838	2.20016		3	ple	-0.602956	3.75905							X	CR43842	-0.0374822	1.35956
2	Mlp60A	-0.611819	4.73394		3	CG11286	-0.602783	6.0168							X	CG6659	-0.0369674	5.61603
2	ds	-0.6112	3.34652		3	CG7335	-0.602351	7.44813							X	CR43836	-0.0364786	0.433977
2	CR46257	-0.610071	0.745174		3	CG13023	-0.599238	2.18417							X	CG7332	-0.0360114	6.23623
2	Cyp6a2	-0.609783	1.38651		3	CR45155	-0.598639	4.32169							X	Vinc	-0.0354315	4.7345
2	unc-5	-0.605218	5.60867		3	CG32225	-0.597646	0.00553939							X	CG1847	-0.0349806	3.49336
2	TbCMF46	-0.604738	4.45595		3	CG17027	-0.59339	0.178008							X	CG1889	-0.034948	1.17405
2	MFS17	-0.602822	3.9661		3	CR43635	-0.593161	-0.241363							X	Wnt5	-0.0344272	3.79751
2	CG43707	-0.602341	2.32817		3	CG31183	-0.593055	3.50151							X	Lsm12a	-0.0339374	3.53626
2	CG43324	-0.601874	0.670935		3	CR45394	-0.593044	0.220173							X	CR44779	-0.03393	3.00975
2	CG42465	-0.601868	0.968326		3	CG17816	-0.591331	5.4302							X	CG1738	-0.0339146	3.13063
2	RluA-2	-0.601613	2.465		3	CR45415	-0.588289	0.00294175							X	CalpC	-0.0324408	2.31769
2	Patsas	-0.601314	0.0303102		3	CR44951	-0.587032	2.34788							X	IP3K2	-0.0316238	3.00528
2	CR44804	-0.600759	0.652568		3	CR46039	-0.58637	2.7345							X	Nep1	-0.0301634	3.64079
2	Cyp303a1	-0.599824	1.17491		3	Cyp6d4	-0.585883	2.79574							X	Vav	-0.0299991	4.38659
2	Gr47b	-0.598113	0.340127		3	CG15695	-0.584522	5.39347							X	CR42861	-0.0299784	2.5652
2	His2B:CG33872	-0.597485	0.569423		3	Mcm7	-0.583947	1.08541							X	Gs2	-0.0298389	5.51601
2	CR43639	-0.59728	4.73379		3	Ir75a	-0.583891	-0.137627							X	CG1662	-0.0281254	6.79321
2	CR43854	-0.597189	2.93837		3	Cad96Ca	-0.583572	1.93084							X	Tsp5D	-0.0270067	3.87741
2	ppk9	-0.597097	0.550161		3	bma	-0.583335	1.41434							X	CG5162	-0.026871	5.36732
2	CR45452	-0.594565	0.169117		3	CR43170	-0.583264	4.03568							X	dsh	-0.0254381	7.16294
2	CR43821	-0.591997	4.57918		3	CG10512	-0.583251	6.2389							X	upd2	-0.0236842	0.188921
2	CR44380	-0.588848	1.32726		3	CG3014	-0.582627	3.19443							X	CR43637	-0.0235939	4.7838
2	Tsp42Eb	-0.588171	0.260712		3	Gorab	-0.580038	1.42617							X	CG15333	-0.0231217	6.02689
2	CR44665	-0.587711	2.8442		3	CR46073	-0.578014	1.83317							X	Rbcn-3A	-0.0217	5.54781
2	CG43070	-0.586363	2.34902		3	Mip	-0.577966	0.717669							X	sni	-0.0188463	2.93912
2	Hs3st-A	-0.585977	4.24674		3	CG43993	-0.576755	-0.0382536							X	Ctr1A	-0.0187582	5.17679
2	olf186-M	-0.585958	2.05888		3	GstD5	-0.576511	6.32403							X	Cbp80	-0.0185012	2.90918
2	Slob	-0.585131	2.01217		3	CG31321	-0.575247	1.35898							X	Arpc3B	-0.0184785	1.99141
2	CR44061	-0.582945	1.30279		3	can	-0.575173	5.83676							X	ph-p	-0.0169401	1.75565
2	CR44480	-0.582937	-0.619595		3	hng2	-0.572537	4.52927							X	CG42271	-0.0153202	4.98764
2	CG46443	-0.582838	3.06802		3	CR46046	-0.571661	3.07743							X	svr	-0.0146692	5.61123
2	CG43111	-0.58086	1.7235		3	CG8519	-0.57083	2.12998							X	mthl1	-0.014312	4.27686
2	His2B:CG33876	-0.58054	0.419663		3	hkb	-0.568831	-0.389172							X	CG7058	-0.0136474	1.38007
2	Ptth	-0.57976	3.00577		3	Obp99c	-0.56855	5.40046							X	wds	-0.0128472	4.46756
2	alpha-Catr	-0.579564	1.24076		3	Gcn2	-0.568464	5.19651							X	Rtc1	-0.0126617	3.36971
2	Odc2	-0.57903	2.09531		3	CG7551	-0.567807	6.88863							X	CHES-1-like	-0.0122846	3.1439
2	CR44870	-0.578352	0.998841		3	Kaz1-ORFB	-0.566484	4.6844							X	Nup153	-0.0120055	5.46258
2	CG11257	-0.577658	2.5404		3	CR43942	-0.566419	4.96666							X	AP-1gamma	-0.0119943	4.79929
2	Hr51	-0.57583	2.49768		3	CG34316	-0.56397	2.79957							X	Pat1	-0.0119677	3.92732
2	rempA	-0.574388	4.16014		3	CR45379	-0.563935	2.18853							X	VhaAC39-1	-0.0114964	5.75331
2	Sps2	-0.574163	3.59242		3	CG1092	-0.563905	4.101							X	CG14627	-0.00944384	1.32594
2	CG3036	-0.573453	1.88059		3	SA	-0.563634	5.04475							X	CG32590	-0.00848693	0.84658
2	CG7781	-0.569709	1.55316		3	CR46300	-0.562632	0.0271648							X	CG12155	-0.00694546	3.37449
2	CG9380	-0.568574	3.19836		3	CR45825	-0.56022	1.33396							X	rb	-0.00674926	5.57277
2	CG5773	-0.566648	2.95117		3	Ctr1B	-0.558882	0.347393							X	CR44963	-0.00667519	2.61689
2	CG33723	-0.564476	4.06699		3	CG32121	-0.558816	5.52377							X	UbcE2H	-0.00589956	4.72518
2	Acyp	-0.563845	6.40867		3	d-cup	-0.558299	4.45011							X	Fas2	-0.0047826	4.662
2	CR43820	-0.563324	0.538987		3	CG13893	-0.557905	1.68563							X	wuho	-0.0046305	3.17046
2	His2B:CG33892	-0.560297	0.31461		3	CG10663	-0.55766	0.993811							X	MSBP	-0.00440922	6.98471
2	CG18284	-0.559364	5.38046		3	CG31288	-0.557309	3.84985							X	cib	-0.00422836	7.70158
2	CG6426	-0.557934	1.6166		3	Npc2d	-0.557234	1.61037							X	fu	-0.00407938	1.74446
2	CR44609	-0.557849	0.996687		3	CR44685	-0.556533	0.968471							X	CDC50	-0.00407214	3.90994
2	Syngr	-0.557458	1.87235		3	CR45953	-0.556467	2.85783							X	rho-4	-0.00400019	4.06789
2	NaCP60E	-0.55587	4.09395		3	Vps13B	-0.555948	9.61342							X	arm	-0.00387778	6.68401
2	ND-51L1	-0.554109	7.19565		3	RecQ4	-0.55513	2.35117							X	CG14440	-0.00387618	1.67523
2	CR44461	-0.554	1.09936		3	CR45577	-0.555106	1.33616							X	CR44502	-0.00348626	0.0963037
2	CG42703	-0.553944	5.60696		3	dpr9	-0.55467	1.17923							X	Sap30	-0.00306646	3.63493
2	CG43371	-0.553321	4.72892		3	CR44230	-0.554225	1.68083							X	CG15209	-0.00268072	2.47761
2	CR43818	-0.551565	3.98544		3	CR46028	-0.554202	4.45432							X	Dsor1	-0.00262491	2.84147
2	CG3748	-0.551144	7.00629		3	Tace	-0.55017	3.64868							X	shf	-0.00243101	2.90076
2	ninaD	-0.550928	2.01947		3	CG5909	-0.549625	-0.274211							X	Dsp1	-0.00228052	4.17535
2	CG8353	-0.550509	3.53271		3	CR43434	-0.549265	0.586302							X	CG43737	0.000968023	1.50542
2	CG13954	-0.549729	-0.352297		3	CG34432	-0.549222	6.00705							X	Set2	0.00123581	7.20162
2	TpnC47D	-0.549309	3.64974		3	CR45117	-0.548271	1.21013							X	CG32625	0.00180672	1.1997
2	Damm	-0.547389	0.906623		3	CG13239	-0.547953	2.88458							X	CG14811	0.00187355	3.211
2	Dhit	-0.546814	4.35293		3	CR45979	-0.547658	3.10447							X	CG9911	0.00294616	5.62764
2	CG3611	-0.546566	6.37629		3	TotC	-0.547347	0.213562							X	nonC	0.0037328	6.48523
2	CG14913	-0.546269	0.801629		3	CG14642	-0.546594	5.72844							X	CG7206	0.00492274	5.72533
2	CR43648	-0.546167	2.6192		3	CR44530	-0.544146	2.31441							X	CG42259	0.00511862	1.31261
2	CR43807	-0.546164	2.94483		3	CG5024	-0.541849	8.13364							X	Lint-1	0.0058635	5.75567
2	l(2)efl	-0.545804	4.07808		3	nkd	-0.541813	4.25103							X	bou	0.00689006	2.04241
2	CR44778	-0.545516	3.78618		3	ry	-0.541001	3.10091							X	RhoGAP19D	0.00921684	4.21655
2	CR46264	-0.544113	-0.337681		3	Sodh-1	-0.540452	3.04306							X	l(1)G0196	0.0103511	7.11696
2	exu	-0.541527	11.392		3	CG11069	-0.539106	2.42918							X	mys	0.0110814	5.7541
2	Ipk1	-0.541491	0.997336		3	rt	-0.538945	0.443826							X	S6kII	0.0114303	3.6833
2	Plzf	-0.541172	1.82595		3	Ir94e	-0.537904	-0.0121203							X	Traf6	0.0115951	2.95277
2	Achl	-0.54086	-0.152951		3	BBS1	-0.534006	2.38017							X	CG4829	0.0120779	3.92199
2	CG3502	-0.540848	0.161557		3	Dscam3	-0.533961	4.60974							X	sun	0.0123065	5.59073
2	CG43795	-0.539966	1.20494		3	pnt	-0.530987	1.38449							X	sesB	0.0132848	7.17462
2	NimC4	-0.539291	0.051807		3	jar	-0.529965	9.28857							X	alpha-Man-Ia	0.0140587	4.61911
2	CG34221	-0.537171	0.859176		3	CR42722	-0.529815	1.54086							X	mRpL30	0.0145003	4.4264
2	CR45227	-0.537097	0.457155		3	scpr-B	-0.524248	8.07803							X	Spt7	0.0156649	2.95997
2	Pu	-0.535908	0.694184		3	CG14451	-0.523297	1.94144							X	CG42258	0.0159958	5.20778
2	Efhc1.2	-0.535134	5.17153		3	CR44317	-0.522975	0.308778							X	CG10353	0.0161128	4.50343
2	CG15282	-0.534534	0.956942		3	CG33234	-0.522794	6.22755							X	CG3224	0.0165918	4.10823
2	CR43413	-0.534415	0.522565		3	CG46335	-0.522758	1.31437							X	OdsH	0.0166078	2.71012
2	ft	-0.534074	3.10398		3	CG16775	-0.522442	1.29086							X	Nadsyn	0.016747	1.89029
2	aop	-0.53384	3.86748		3	CR45890	-0.521921	1.53327							X	trol	0.0171677	6.59636
2	insc	-0.531611	2.55954		3	CR45167	-0.521783	-0.127838							X	Neb-cGP	0.0172622	5.78348
2	CR43416	-0.530945	2.92838		3	CG14262	-0.521394	6.79358							X	vap	0.0175787	4.09126
2	CR44506	-0.530887	0.994048		3	CG12538	-0.520706	-0.197376							X	CR43863	0.017765	3.44105
2	CG15080	-0.529908	-0.189785		3	CG13659	-0.517695	-0.161268							X	Spt6	0.0179847	4.78753
2	CG8249	-0.528754	1.88317		3	stv	-0.517184	5.99931							X	CG17163	0.0180972	2.09002
2	CG8813	-0.528218	8.94413		3	CR43625	-0.517063	3.32888							X	Atg8a	0.0184047	6.96645
2	CR43408	-0.526197	2.28393		3	CG4611	-0.516937	4.34782							X	CG14618	0.0184368	2.84176
2	CG34216	-0.525851	5.25229		3	Tgi	-0.515177	5.14845							X	jub	0.0188481	3.48324
2	Ir25a	-0.525409	1.57149		3	CR45391	-0.514816	2.53655							X	Tlk	0.0188775	6.12051
2	CG12869	-0.524404	1.85318		3	CG31100	-0.514702	4.87386							X	sisA	0.0190141	2.53503
2	whd	-0.524103	3.84379		3	HDAC11	-0.513486	0.96845							X	SK	0.019067	2.31874
2	CG8785	-0.522911	1.53205		3	CR45193	-0.513438	1.1743							X	Ada3	0.0191942	2.64719
2	CG7384	-0.52277	1.46103		3	CG9631	-0.511655	0.941093							X	PIG-Q	0.019357	2.24271
2	CG31886	-0.522384	1.44246		3	CG7691	-0.511546	4.78571							X	baz	0.0193863	5.15845
2	CG7329	-0.522278	5.27813		3	CG31087	-0.509325	0.194857							X	CG14628	0.0195121	5.56875
2	CG18094	-0.521391	1.58373		3	CG14142	-0.508887	1.00654							X	CG43996	0.0197316	4.61928
2	CG11911	-0.521238	2.19827		3	CG14546	-0.508787	7.14516							X	CG17598	0.0198874	3.51966
2	CG34447	-0.521164	1.48821		3	CG11600	-0.50846	0.256382							X	CG32507	0.0202093	2.5399
2	Nepl7	-0.518915	2.09965		3	CR45956	-0.50696	2.53068							X	Zdhhc8	0.0202287	4.62754
2	CG9876	-0.518025	0.939778		3	CR44927	-0.506088	2.1972							X	regucalcin	0.0207328	6.19712
2	CR44611	-0.517466	4.31032		3	CR45652	-0.506027	0.197041							X	CG40486	0.0207422	2.37533
2	robl37BC	-0.516452	6.64418		3	Pop2	-0.505719	7.57366							X	CG17959	0.0223293	0.459816
2	CG33017	-0.516341	8.92846		3	CR45174	-0.505402	2.89218							X	csw	0.0225003	4.85907
2	CR44591	-0.516108	0.169969		3	CG12011	-0.504422	0.00167345							X	Gapdh2	0.0227985	6.25086
2	CR44171	-0.515591	1.43307		3	Ilp8	-0.503991	2.30776							X	CG3062	0.0229036	5.44396
2	CG42287	-0.515537	5.30972		3	CG1139	-0.501516	-0.320164							X	CG4872	0.0231937	1.67776
2	twi	-0.51552	5.11267		3	CG42255	-0.50047	2.84161							X	CG32554	0.0240618	2.54302
2	CG42566	-0.515012	0.467673		3	Ugt303B3	-0.500111	1.88038							X	CG32536	0.0249968	2.20966
2	ChLD3	-0.514603	2.3833		3	CG13921	-0.499572	3.55368							X	Fbxl4	0.0251705	2.55228
2	CR46254	-0.514152	0.204493		3	CG6830	-0.499059	3.23062							X	dpr18	0.0253514	0.207864
2	CG9896	-0.514116	0.789839		3	CG33710	-0.498175	4.00249							X	CR43656	0.0256565	4.64998
2	CG17036	-0.513891	4.14224		3	CG18622	-0.494702	1.63785							X	CG2841	0.0263628	8.51878
2	Trim9	-0.513151	1.94561		3	CR46033	-0.49456	2.35268							X	CkIIbeta	0.0265602	6.64211
2	CG3117	-0.511461	0.887638		3	CR46414	-0.494132	3.81403							X	usp	0.026641	3.19927
2	CG13137	-0.510455	3.59039		3	CR46047	-0.493006	1.39875							X	Dok	0.0271893	3.0079
2	Cyp6a9	-0.508208	3.17262		3	CG34012	-0.492971	6.40224							X	CR43498	0.0273659	3.53267
2	Tdc2	-0.506371	0.440265		3	CR45996	-0.492476	-0.0772321							X	Nprl2	0.0273729	2.30351
2	CG8708	-0.504869	1.62403		3	CG10553	-0.491382	6.31938							X	CG11151	0.0276022	4.54278
2	CR45129	-0.504449	0.896615		3	CG3437	-0.490793	1.47494							X	z	0.0282704	5.58201
2	CG13506	-0.504307	3.60142		3	eIF3g2	-0.489165	6.0986							X	ras	0.0300044	3.18146
2	mtDNA-helicase	-0.503962	0.558087		3	Pde6	-0.488605	4.17144							X	CR43217	0.0311967	0.781878
2	Mthfs	-0.503893	0.713774		3	CG34384	-0.488016	5.80901							X	Cdc42	0.0312633	5.54077
2	CR44497	-0.503298	2.37559		3	Dr	-0.487923	0.814532							X	ATP7	0.0316543	8.27634
2	Jheh3	-0.502042	2.75656		3	CG14958	-0.484764	2.72719							X	CG18258	0.0321516	2.23642
2	Or43b	-0.501979	0.818278		3	Nplp2	-0.483831	5.03956							X	CG11378	0.0326918	4.59187
2	mthl15	-0.500788	-0.223794		3	Aldh7A1	-0.483413	3.17611							X	Sec22	0.0333455	4.85618
2	GNBP-like3	-0.500744	1.15668		3	CR44540	-0.48317	0.736089							X	C3G	0.0335668	5.30547
2	Hil	-0.49999	2.3248		3	dpr16	-0.482741	4.21802							X	sov	0.0336674	4.09952
2	CR43823	-0.498753	3.29889		3	pHCl-2	-0.482334	0.992309							X	CG8117	0.0344237	2.34605
2	Pif1	-0.497879	1.00886		3	Acbp3	-0.482283	0.758005							X	CG9581	0.034843	7.42388
2	Dic3	-0.49715	6.94187		3	CG31028	-0.48123	2.6329							X	Dredd	0.0350678	3.47724
2	CR44643	-0.497122	5.94945		3	CG34030	-0.478537	2.72114							X	ND-20	0.0351618	4.74913
2	Phlpp	-0.494305	2.0916		3	nAChRbeta1	-0.478154	3.79306							X	CG3527	0.0351695	2.30833
2	CR44919	-0.492797	1.1143		3	CG10845	-0.478055	8.3195							X	Moe	0.0355495	6.4137
2	CG13334	-0.492324	6.89521		3	PH4alphaNE1	-0.477878	0.609257							X	Fim	0.0357119	6.27582
2	Fili	-0.490092	3.66339		3	Neu2	-0.477632	0.839932							X	Ppt1	0.0357521	3.62128
2	CG34448	-0.489614	0.39628		3	CG34025	-0.477498	3.5838							X	roX1	0.0366305	4.9592
2	SmydA-7	-0.488873	-0.151243		3	CG34279	-0.47715	4.30091							X	CG14414	0.0368813	4.94536
2	CG1773	-0.487749	1.23812		3	eIF4H2	-0.476319	8.91519							X	Vps26	0.0375594	5.53505
2	CR43771	-0.486687	1.02669		3	CG42675	-0.475867	8.90981							X	CG15203	0.0377509	1.18348
2	CG34203	-0.486524	0.0661562		3	CG7120	-0.475173	5.13285							X	CG12065	0.0379703	3.64846
2	Tsp42Er	-0.486048	0.267175		3	CG31323	-0.475024	0.151293							X	CG8034	0.0387791	4.23784
2	His2B:CG33880	-0.485562	0.384152		3	ms(3)76Cc	-0.47413	9.18015							X	CG15456	0.0388616	2.9639
2	LManIII	-0.485423	2.40536		3	CR46062	-0.473604	1.1844							X	CG7766	0.0391664	5.3168
2	CG16741	-0.485198	6.93118		3	CR45188	-0.472947	4.5674							X	bves	0.0405254	4.06998
2	CG10494	-0.484926	1.79784		3	pbl	-0.472101	4.71182							X	ND-B18	0.0407977	5.57367
2	CR46490	-0.484218	0.486624		3	Rpp14b	-0.472064	4.17324							X	RpS14b	0.0423009	5.35124
2	Prx2540-1	-0.48384	5.67015		3	CG43206	-0.471741	6.21039							X	exd	0.0431644	5.07135
2	CR45699	-0.483578	0.708929		3	Gpdh3	-0.470669	10.9411							X	Caf1-180	0.0434932	1.1661
2	CG9331	-0.482473	2.88648		3	CG11241	-0.469958	0.457951							X	Rpt6	0.0438277	6.34253
2	CR44750	-0.480799	4.14863		3	C15	-0.469772	1.83769							X	CG8191	0.0439155	1.85773
2	tadr	-0.479888	5.09055		3	CG43915	-0.469299	4.69952							X	CG15865	0.0440878	2.38233
2	CG5693	-0.479641	6.69373		3	Npc2f	-0.468883	0.314882							X	CG7326	0.0442642	2.43722
2	CR43904	-0.478921	2.63539		3	CR44519	-0.468768	2.971							X	CG14191	0.0443168	1.44703
2	CG10031	-0.477598	0.189984		3	CR44226	-0.468579	1.99153							X	Rab21	0.044441	3.27639
2	CR44652	-0.476985	0.0879301		3	Gba1a	-0.468305	0.838672							X	RpS10b	0.0445297	7.30744
2	haf	-0.476885	0.985		3	CG9701	-0.465782	2.56746							X	Mlc-c	0.0467916	7.07283
2	CR43464	-0.476421	2.93827		3	MstProx	-0.465748	2.58888							X	CG5613	0.0469785	4.49086
2	CR44432	-0.475625	1.95321		3	Cyp9f3	-0.465208	0.400419							X	Arfrp1	0.0470398	4.81031
2	Gpdh2	-0.475516	6.64266		3	CG2616	-0.465023	7.22179							X	inc	0.0470603	4.3148
2	Nrk	-0.474647	1.24823		3	CG3199	-0.462856	8.18452							X	CG14269	0.0477877	6.75547
2	CG4752	-0.47446	4.59539		3	snRNA:U11	-0.462025	-0.0756438							X	CG4318	0.0479461	3.87989
2	CG6785	-0.473594	3.83554		3	stumps	-0.461936	3.47517							X	Mfe2	0.0481783	5.14325
2	BomS6	-0.472899	1.37841		3	CG5910	-0.46185	2.22589							X	CG14634	0.0481981	3.444
2	CR44343	-0.471918	3.39854		3	CG14079	-0.460749	1.84503							X	CG42450	0.0485077	3.46821
2	CG9928	-0.471702	1.54329		3	CG5707	-0.460414	-0.364539							X	Scamp	0.0488314	5.05291
2	elB	-0.471547	3.34198		3	Smyd4-2	-0.460387	0.0536198							X	Roc1a	0.0491306	5.1523
2	Alk	-0.469446	1.36049		3	Zip71B	-0.460351	3.89588							X	sdt	0.0495987	4.05732
2	CG4496	-0.469331	0.396784		3	brv2	-0.460348	4.21934							X	Gbeta13F	0.0497455	6.94078
2	CG8738	-0.468733	1.07476		3	CG33062	-0.460304	3.09299							X	CG11590	0.0497879	4.29462
2	lectin-21Ca	-0.468566	0.154431		3	CR44953	-0.458736	0.251662							X	beta-Spec	0.0501793	7.94456
2	esg	-0.467707	2.80585		3	dj	-0.458004	10.4757							X	slpr	0.0502855	4.94812
2	CG2906	-0.464027	3.99865		3	CG14160	-0.457742	1.19047							X	CG12123	0.0512538	5.93987
2	Drip	-0.463481	5.76822		3	Ir93a	-0.455949	1.21941							X	Agpat1	0.0518799	2.26093
2	Uhg5	-0.463449	1.53448		3	CR45757	-0.455279	1.7427							X	CG9917	0.0519276	4.44129
2	CR44829	-0.462374	3.04847		3	CR44034	-0.453604	3.62292							X	sqh	0.0519424	6.01652
2	CR44607	-0.462337	0.539677		3	CR43174	-0.451603	5.64993							X	CG6617	0.0524458	3.17879
2	CG31627	-0.46202	6.63902		3	Sac1	-0.450805	8.13501							X	ewg	0.0528541	3.85367
2	CR44373	-0.461674	2.76394		3	CG34437	-0.450634	0.150846							X	Ptp4E	0.0529075	4.98011
2	Klp59C	-0.460617	8.96641		3	CG3434	-0.450355	4.17977							X	Ssu72	0.0531183	3.83527
2	tn	-0.459341	2.9904		3	side	-0.445659	1.40738							X	pcx	0.0531611	5.7193
2	CG30060	-0.458664	5.81126		3	CG14280	-0.445292	3.27353							X	CG6891	0.0532548	5.74594
2	His2B:CG33910	-0.458475	0.388452		3	CG13891	-0.444363	7.48862							X	GIIIspla2	0.0534213	2.27462
2	CR44130	-0.458426	0.819244		3	CG42841	-0.443995	6.67647							X	CG14442	0.0537589	3.40054
2	PGAP2	-0.457612	1.78306		3	CG13843	-0.443872	7.33781							X	sn	0.0538401	5.36422
2	CG43815	-0.454658	1.37741		3	CG4757	-0.442238	2.00877							X	Prosalpha4	0.0542052	5.92018
2	Uro	-0.453456	0.922676		3	CR45023	-0.441758	3.67947							X	Slc25A46a	0.0551059	4.37052
2	CR43753	-0.453127	4.06964		3	Adgf-B	-0.441594	7.41993							X	Raf	0.0553317	3.63245
2	Try29F	-0.453017	1.91401		3	CG17917	-0.441075	5.16354							X	His3.3B	0.055876	7.46297
2	CG43796	-0.452675	5.29293		3	kni	-0.440383	1.8504							X	CG14441	0.0571651	5.75418
2	His2B:CG33884	-0.45262	0.428913		3	gogo	-0.440261	1.30916							X	CG1812	0.0574792	5.45685
2	CR44796	-0.452095	3.0383		3	CR45436	-0.439972	3.72918							X	CG2930	0.0585196	6.93737
2	Unc-89	-0.452014	3.3344		3	CR43487	-0.439722	2.48567							X	CG42395	0.0588567	5.09215
2	CG43230	-0.451489	2.53043		3	PK1-R	-0.439583	0.666038							X	RpS28b	0.0593159	7.3098
2	CG1688	-0.450603	0.968211		3	teq	-0.438953	3.64079							X	CG5541	0.0595512	4.08782
2	CR44916	-0.450235	1.55104		3	CG13054	-0.436984	-0.420485							X	hep	0.0597388	3.44797
2	Gr23a	-0.450227	0.799243		3	CG14721	-0.436639	7.44342							X	CG10993	0.0598872	3.9395
2	His2B:CG33870	-0.449363	0.407068		3	mirr	-0.436391	2.64255							X	gce	0.0604287	1.6723
2	CG17928	-0.447914	1.48557		3	CG10185	-0.435733	4.4664							X	Cht11	0.0606459	2.26764
2	prom	-0.447192	1.53757		3	CR33283	-0.434646	0.130132							X	shop	0.0610262	1.88263
2	Lip2	-0.447016	4.52716		3	CG6333	-0.434345	6.65236							X	CG5004	0.0611898	4.9668
2	tbrd-3	-0.4469	4.54956		3	CG44037	-0.433656	3.11842							X	Cyp318a1	0.061454	1.02843
2	bdg	-0.446845	7.02729		3	CG31347	-0.433536	7.14739							X	CG4404	0.0614861	1.69771
2	CG42399	-0.446388	4.41876		3	Cyp316a1	-0.433494	1.38502							X	CCKLR-17D3	0.0617589	2.64074
2	CR44131	-0.446192	6.10243		3	CNMa	-0.432879	1.35736							X	Rab9E	0.06226	3.92466
2	CR43819	-0.445163	2.41393		3	Notum	-0.43286	1.96874							X	RpL36	0.0622823	7.36758
2	CG18858	-0.445034	4.12227		3	CG3902	-0.431824	2.03069							X	Ran	0.0627902	8.66239
2	CG4945	-0.444005	1.19663		3	Cpr78Cc	-0.431392	1.932							X	CG3040	0.0630469	4.72948
2	gol	-0.443716	3.75687		3	CG1271	-0.431262	4.89821							X	CG32772	0.0630891	4.28884
2	Obp56d	-0.443229	3.69763		3	CG5687	-0.43096	4.04562							X	Naa30A	0.0631724	4.3383
2	CG18661	-0.442912	3.06757		3	park	-0.430604	4.1338							X	PGRP-LE	0.0632351	5.01182
2	CR43142	-0.442494	1.7984		3	Nepl16	-0.430538	0.61466							X	CG15927	0.06379	1.21096
2	CG8654	-0.441715	7.23978		3	CG14506	-0.430311	4.56447							X	CG14220	0.0640611	3.32849
2	Spn42Dd	-0.441342	3.34793		3	CG6126	-0.430211	1.28213							X	CG15814	0.0642084	4.76019
2	CG31816	-0.440446	7.32177		3	UGP	-0.430025	5.04154							X	RpL35	0.0644425	7.44906
2	Tret1-1	-0.439796	3.80037		3	Nsun5	-0.429345	4.66233							X	Hmt4-20	0.0645777	5.40639
2	CG10651	-0.437948	1.02163		3	Mlp84B	-0.427754	5.04152							X	ari-1	0.0647117	4.55915
2	CG12560	-0.437115	1.41568		3	ssp6	-0.427498	0.0341383							X	CG15744	0.0647802	4.92881
2	CR42490	-0.435028	3.23008		3	CG43062	-0.427139	4.77883							X	HIP-R	0.0649062	7.38995
2	salr	-0.434577	6.74652		3	CR45435	-0.426262	1.63366							X	CG3795	0.0650692	6.35386
2	CG3085	-0.434197	9.36072		3	f-cup	-0.425673	8.61726							X	CG34435	0.0651882	5.15361
2	gsb-n	-0.432756	3.15762		3	CG6497	-0.425483	7.97779							X	CG11227	0.0652311	7.2909
2	CG13786	-0.43199	0.45609		3	CG43638	-0.425192	8.64796							X	CG32521	0.0656739	4.32046
2	CG4259	-0.431263	3.10141		3	hth	-0.424067	1.10988							X	CG33939	0.0657294	0.875351
2	l(2)03659	-0.430859	3.28594		3	CR45834	-0.423945	1.01812							X	Chc	0.0657969	7.30183
2	CR43640	-0.429843	3.4534		3	hng3	-0.423507	4.09576							X	wapl	0.0661533	4.68444
2	CG8852	-0.429574	3.93244		3	CR44155	-0.422908	-0.207969							X	CG7872	0.0662901	5.74881
2	CR44170	-0.429361	3.15606		3	CG33191	-0.422675	6.87466							X	Phf7	0.0668782	5.05506
2	Pkn	-0.429062	5.31852		3	CG5388	-0.42264	4.23391							X	CG32813	0.0669656	2.76963
2	CG17571	-0.428547	2.76132		3	Hrb98DE	-0.422291	8.86086							X	e(r)	0.0671269	5.17723
2	CR44581	-0.428151	1.89572		3	ltl	-0.42174	2.72682							X	Pa1	0.0672352	3.22952
2	CG30082	-0.427758	1.02599		3	scpr-A	-0.42161	10.0735							X	CG42376	0.0673659	2.73414
2	CG4988	-0.427343	8.11013		3	CR45748	-0.421405	1.03877							X	CG2116	0.0676682	3.46712
2	CG42806	-0.42597	2.21315		3	CG43845	-0.421329	6.67715							X	su(w[a])	0.0678667	5.58919
2	aru	-0.425682	5.87999		3	Frl	-0.420144	8.01699							X	CG4617	0.0682681	1.41487
2	CG4250	-0.425001	3.68198		3	CG17786	-0.419279	0.306673							X	CG1640	0.0683094	8.15238
2	CG42383	-0.424257	7.80273		3	CG42446	-0.418381	6.77734							X	ssx	0.0683229	4.69474
2	CG33125	-0.424168	8.57818		3	CG12347	-0.417635	5.60055							X	TH1	0.0685319	4.71233
2	CG17287	-0.423665	4.85335		3	CG42650	-0.41693	6.32613							X	RpS14a	0.0703331	6.98831
2	CR44126	-0.423042	0.396365		3	CG6888	-0.416573	7.20248							X	Grip	0.0703599	2.48534
2	Tsp29Fb	-0.422539	2.92134		3	CR45960	-0.416518	1.06713							X	CR43961	0.0706619	-0.119561
2	CG31802	-0.421337	8.19396		3	CG9449	-0.4165	6.95045							X	sgg	0.070937	7.53507
2	CngA	-0.421146	1.99033		3	CR45586	-0.41624	1.50663							X	CG14407	0.0709707	5.4202
2	CG43185	-0.420296	1.17139		3	CG1979	-0.416083	10.3797							X	tay	0.0713686	4.39255
2	rnh1	-0.418987	6.0937		3	CG10660	-0.415976	7.04743							X	sev	0.0714437	4.5684
2	CG11562	-0.418558	8.0251		3	MED30	-0.415615	5.22537							X	CG12541	0.0715509	0.0829346
2	Hasp	-0.41845	4.45398		3	CR45675	-0.415596	0.864474							X	Arp2	0.0719964	6.54238
2	CG31769	-0.418171	1.00672		3	Ser	-0.415071	3.82536							X	Mer	0.0725493	2.93812
2	CR44601	-0.41814	5.11222		3	CG14964	-0.414335	1.54483							X	CG42249	0.0725761	0.735875
2	CR44786	-0.41772	4.55461		3	CG17687	-0.414318	5.88842							X	CBP	0.0732224	1.93424
2	CG6415	-0.417356	-0.0988543		3	CR44048	-0.411333	4.97383							X	egh	0.0744085	4.72742
2	Cyp4e3	-0.416986	1.01887		3	Cp18	-0.411162	1.19717							X	CG3566	0.0746937	4.1815
2	AANAT1	-0.416934	3.51642		3	CG6910	-0.41027	2.01469							X	CG2147	0.0747815	6.62574
2	CG18067	-0.415448	5.06845		3	CG10317	-0.409888	8.53373							X	CG3918	0.0759367	4.12188
2	CarT	-0.415314	1.30011		3	CR44934	-0.409673	1.94369							X	bys	0.0770162	3.88378
2	CG9171	-0.414596	3.73865		3	Sox21b	-0.408971	3.26302							X	mamo	0.0773934	4.49894
2	CR44761	-0.414457	1.01411		3	CG14106	-0.408951	5.85877							X	CG15767	0.077396	5.24783
2	CG5435	-0.414436	6.73312		3	CG6118	-0.408711	1.96693							X	CG32767	0.0777519	6.56726
2	CG10026	-0.414111	3.96556		3	CG13898	-0.40781	8.33015							X	CG7322	0.078049	1.81374
2	CG15431	-0.411765	0.628541		3	CG44355	-0.407681	1.60914							X	CG32857	0.078787	2.93678
2	CG31817	-0.411484	8.30961		3	CG44004	-0.407508	3.60924							X	dhd	0.0793409	3.02384
2	Gr39b	-0.410999	1.38413		3	CG42588	-0.407188	5.85108							X	tw	0.0800617	1.76615
2	CG13544	-0.410972	7.89658		3	CG7409	-0.407036	3.16324							X	mRpS25	0.0805643	3.14217
2	Fmo-2	-0.409928	3.55213		3	CG10175	-0.406951	3.58373							X	BCL7-like	0.0806818	3.30186
2	NAT1	-0.408709	9.05788		3	CG34377	-0.406574	0.498108							X	Rubicon	0.080802	3.65509
2	CR43281	-0.408471	0.0135226		3	CG42870	-0.40616	4.28229							X	disco	0.0813461	2.26683
2	SkpF	-0.40814	7.10699		3	laza	-0.405655	1.93715							X	ovo	0.0818306	0.19269
2	CG43204	-0.405747	0.238948		3	shps	-0.405298	7.10812							X	CG9240	0.0818546	6.04908
2	CG11099	-0.40569	0.135507		3	glob1	-0.40471	6.2027							X	mRNA-cap	0.0829341	6.56598
2	CR45281	-0.405462	3.13061		3	Oamb	-0.403934	1.31636							X	CG32817	0.0830514	2.21212
2	CG10561	-0.405298	8.04171		3	CG14684	-0.403043	5.12358							X	CG32700	0.0832572	5.60408
2	CR30409	-0.404983	2.9399		3	CG44836	-0.402946	2.10571							X	mRpL16	0.0832876	4.88448
2	eys	-0.404886	0.906502		3	CG15563	-0.402336	1.43367							X	Cdc45	0.0836749	3.12083
2	CG42710	-0.40363	6.6371		3	snoRNA:Or-CD8	-0.401434	1.41992							X	sol	0.0839548	4.95807
2	CG3294	-0.403311	3.62312		3	CG43249	-0.400424	4.94759							X	c12.2	0.0843304	2.10494
2	CG43750	-0.403127	6.97406		3	TwdlL	-0.399881	1.61258							X	Smyd3	0.0844886	1.58753
2	CG9826	-0.40312	-0.0528373		3	Ir62a	-0.399752	-0.0204166							X	CR44895	0.0845777	1.76622
2	CG34109	-0.402622	4.09972		3	CG8560	-0.399379	6.76059							X	REG	0.0848243	6.912
2	CG30356	-0.401651	6.57814		3	CG32454	-0.399276	6.73475							X	CG3857	0.0848745	2.85319
2	CR44315	-0.401527	2.01094		3	CG45071	-0.398686	3.48282							X	HDAC6	0.085189	6.51188
2	CG30466	-0.401425	6.49149		3	CG32396	-0.398599	8.0565							X	CG11095	0.0852539	0.977151
2	CG15160	-0.401083	4.96441		3	CG1077	-0.39848	3.41688							X	CG34120	0.0853638	7.71998
2	ptc	-0.400936	3.74138		3	CG10226	-0.396087	3.6253							X	CG12112	0.0856582	2.95368
2	CG30484	-0.400504	3.69268		3	CR46228	-0.395942	0.0186244							X	moody	0.0856869	4.93579
2	CG10211	-0.39942	1.2868		3	CG34301	-0.395863	1.57741							X	sl	0.0859052	3.28658
2	Cyp4ac1	-0.39897	2.89232		3	CG14864	-0.395018	6.65076							X	kdn	0.0859947	7.17457
2	CG11374	-0.397808	3.57936		3	CG33284	-0.394373	9.56721							X	Tsp3A	0.0862534	1.44652
2	CG13282	-0.397612	3.73634		3	CG15530	-0.39343	8.89153							X	Clic	0.0864455	4.78338
2	CG18004	-0.397389	3.75863		3	CG31245	-0.393224	7.90049							X	pico	0.0865369	5.8234
2	GstE11	-0.397136	1.43834		3	IFT54	-0.392765	0.99624							X	dtn	0.0869492	3.66143
2	CG43296	-0.396643	4.58586		3	CG14694	-0.392756	1.8443							X	CG44428	0.0872029	0.817948
2	fipi	-0.395706	1.55689		3	CR45964	-0.392093	1.28035							X	CG32640	0.0878012	0.960791
2	CR44979	-0.395379	0.768067		3	Dhc98D	-0.390156	7.80583							X	CG2059	0.0880725	5.10908
2	CR43241	-0.395338	-0.12069		3	wat	-0.389211	3.42305							X	CG15373	0.088366	2.69266
2	CG11300	-0.394749	3.17022		3	CG1896	-0.388953	2.07943							X	CG43313	0.0884553	2.05688
2	CG30278	-0.3942	8.29097		3	Drsl2	-0.387729	1.39293							X	LPCAT	0.088507	2.93536
2	CR45423	-0.393945	3.54317		3	CG5265	-0.387657	8.46804							X	CG14194	0.0888529	5.45054
2	CG15293	-0.393484	2.79067		3	Ttc26	-0.387248	0.911381							X	Taf8	0.0892209	4.55538
2	CG7149	-0.39336	3.52231		3	CG32413	-0.387106	0.434214							X	a6	0.0892285	2.24233
2	CR44415	-0.393126	1.38729		3	CG7255	-0.386478	3.98359							X	CR45484	0.0900087	2.34928
2	CG30385	-0.391515	4.71822		3	CR45205	-0.386255	0.476854							X	CG5273	0.0900161	5.92381
2	sprt	-0.391502	1.97546		3	ems	-0.38593	0.441756							X	CR44110	0.0901024	1.71611
2	CG17217	-0.391169	6.17717		3	Rgl	-0.385877	2.9508							X	AANATL7	0.0901846	3.88132
2	CG9863	-0.390145	5.95761		3	CG31226	-0.385207	10.9176							X	CG32576	0.090371	4.00101
2	GstE8	-0.389777	5.02451		3	CG6931	-0.384625	5.94919							X	Pgam5	0.0904672	4.24048
2	CR44191	-0.388777	3.03812		3	CG4306	-0.384206	5.53811							X	fog	0.0906145	2.38752
2	CR44326	-0.388755	2.31668		3	CR44921	-0.383275	3.97396							X	lva	0.0919499	6.51979
2	CG5327	-0.388379	6.57333		3	Or83c	-0.383161	0.496279							X	ebo	0.0921759	4.59852
2	CG31948	-0.387617	10.0581		3	alpha-Est8	-0.382726	3.8249							X	CG4558	0.0926867	1.85844
2	CG12464	-0.387171	6.6629		3	CR14117	-0.382612	3.41041							X	Stim	0.0927575	6.80857
2	SIFa	-0.387165	0.108597		3	CR44925	-0.382531	1.8362							X	CG32579	0.0930971	1.49898
2	PPO1	-0.386998	1.90938		3	CG12581	-0.382264	1.38537							X	Fer3HCH	0.0932479	6.72641
2	CG15705	-0.386668	6.45136		3	CG34298	-0.381211	6.28167							X	Hlc	0.0932688	3.078
2	CG4270	-0.385891	7.27548		3	CR46007	-0.380857	4.35141							X	SNRPG	0.0933005	4.90864
2	Sbat	-0.385869	6.04042		3	Glut4EF	-0.38023	2.16323							X	Pi4KIIIalpha	0.0933283	5.49751
2	CR44795	-0.384606	0.876626		3	CG7069	-0.379974	9.24045							X	Naa20A	0.093475	3.50631
2	CG42524	-0.383598	2.40871		3	CG33229	-0.379946	2.68257							X	RhoGAPp190	0.0935592	5.36366
2	CG44403	-0.382876	7.392		3	CR43086	-0.379472	0.585574							X	Gem4b	0.0940206	6.04439
2	Sirup	-0.382816	4.99339		3	Act87E	-0.378977	9.03757							X	fs(1)M3	0.0940685	1.25757
2	CR44455	-0.382813	8.19108		3	ndl	-0.377619	1.26787							X	Rab39	0.0944819	3.44169
2	His2B:CG17949	-0.382636	0.832024		3	CG34292	-0.376594	7.17711							X	CG1636	0.0945693	4.72723
2	Cyp28d1	-0.382506	0.780547		3	cpo	-0.376528	5.9094							X	Fum1	0.0945965	3.6126
2	PLCXD	-0.382258	3.41338		3	CAH5	-0.376256	4.4341							X	TTLL1A	0.0949143	6.08086
2	CG14275	-0.38187	2.77745		3	CR43435	-0.375925	2.98019							X	Pink1	0.0949685	7.65487
2	CG16786	-0.381776	3.64507		3	bon	-0.375844	5.99245							X	RpS19a	0.095385	7.17455
2	CG43123	-0.381368	2.44142		3	htl	-0.375818	2.97642							X	pon	0.095692	2.77286
2	CR46237	-0.381292	1.11023		3	CG32847	-0.37524	6.83009							X	CG9132	0.0957717	4.48985
2	CG10621	-0.380613	2.51462		3	Gk1	-0.375003	4.95877							X	CG5254	0.0959853	2.02245
2	CG9316	-0.380209	7.91982		3	CR45866	-0.374806	2.86006							X	RpS5a	0.0981264	7.43221
2	TTLL3A	-0.379922	0.321903		3	CR45977	-0.374474	1.72221							X	mei-38	0.098292	2.98245
2	ste24b	-0.378904	7.62568		3	CG17931	-0.373222	4.2798							X	east	0.0988126	5.61609
2	Ufd4	-0.378585	9.3541		3	Nep7	-0.372738	1.21671							X	Glos	0.0989538	3.95096
2	CG9406	-0.377885	7.27672		3	ymp	-0.372232	9.43899							X	CHOp24	0.0989724	5.01874
2	CG17242	-0.377018	3.78157		3	CR43485	-0.372207	4.58632							X	B-H2	0.0999536	4.83743
2	Maf1	-0.376877	5.4695		3	Dtg	-0.371742	0.604817							X	CG41106	0.100034	6.3224
2	CG10307	-0.376644	7.52345		3	CG31296	-0.371717	5.10039							X	gd	0.100036	-0.207128
2	CG44869	-0.376467	3.08137		3	Culd	-0.37165	2.01531							X	RhoGAP5A	0.100165	3.01991
2	CG17470	-0.376414	9.73404		3	htt	-0.371144	5.05691							X	DENR	0.100838	3.56729
2	uzip	-0.375572	3.7722		3	CG12521	-0.370681	6.91487							X	Ir7c	0.100909	3.38732
2	CG31788	-0.374796	8.99586		3	betaTub97EF	-0.369965	2.90564							X	Pp4-19C	0.101529	4.05065
2	CG4213	-0.374655	6.57761		3	snk	-0.36931	1.46247							X	rut	0.10232	3.54468
2	Trf	-0.374356	5.05902		3	fng	-0.369271	2.19218							X	Vap33	0.102564	6.14503
2	Mppe	-0.373888	4.34948		3	CR46238	-0.369081	1.21577							X	Uros1	0.103217	4.29489
2	ms(2)34Fe	-0.373837	8.22331		3	CR44545	-0.368913	0.703826							X	CG32803	0.103328	3.63486
2	CR45032	-0.373581	0.51933		3	Ppi1	-0.368856	11.3597							X	Spg7	0.103565	6.72448
2	Naa20B	-0.373065	5.53459		3	CG5316	-0.368806	6.12701							X	CG14219	0.103568	2.80285
2	CR46445	-0.372937	1.30359		3	CR44562	-0.368527	1.68741							X	CG2712	0.104228	3.23217
2	CG42866	-0.372924	-0.00419657		3	CG9129	-0.367918	9.42436							X	CG12081	0.104488	4.47546
2	smog	-0.37248	1.41116		3	CG16719	-0.367788	8.49365							X	CG32756	0.10581	5.10039
2	Art7	-0.372407	2.94745		3	Ptx1	-0.367728	3.44187							X	CG42854	0.105844	4.13492
2	CG42697	-0.372384	5.21414		3	CG2767	-0.367452	5.26467							X	CG10761	0.106056	6.88957
2	CG7755	-0.372228	8.16408		3	CR44333	-0.367345	3.0547							X	Bap111	0.10619	6.85738
2	CG11298	-0.371638	6.80004		3	Adk1	-0.367018	7.24135							X	CG1532	0.106708	5.17567
2	CG4161	-0.370878	8.31225		3	mas	-0.366424	2.92603							X	CG4301	0.106898	1.34179
2	luna	-0.37087	3.24584		3	Adk3	-0.365864	8.90257							X	Rpt3	0.107039	4.59478
2	FAM21	-0.3706	4.14468		3	CG46281	-0.365828	4.94298							X	eIF4H1	0.107258	4.9899
2	Dscam1	-0.369821	4.8267		3	GNBP2	-0.365633	-0.00531618							X	Rab40	0.107638	3.03911
2	CG14402	-0.368993	7.71258		3	CG31415	-0.363962	7.27652							X	CG45491	0.108001	4.43228
2	LKRSDH	-0.368336	2.3921		3	Acp98AB	-0.363117	1.10909							X	CG4615	0.108329	1.84155
2	CG30154	-0.367884	0.265141		3	CG9444	-0.363058	0.504071							X	CAH3	0.108363	3.30038
2	CR44056	-0.367747	1.2505		3	cDIP	-0.362798	2.3581							X	CG2202	0.108486	5.31538
2	CR44585	-0.36704	0.95791		3	CG32106	-0.361808	8.11515							X	CG8128	0.108518	6.40871
2	CR44372	-0.36679	0.0848496		3	Shab	-0.361317	2.95053							X	Grip91	0.109157	4.27313
2	Top3alpha	-0.364961	4.40723		3	kar	-0.360955	2.4223							X	CG11655	0.109454	2.70143
2	CG4480	-0.36442	7.5883		3	CCHa2	-0.360241	3.1943							X	CG2577	0.109728	6.58023
2	CG13694	-0.363471	1.67734		3	CR45412	-0.359594	1.88256							X	CG12118	0.109728	7.15115
2	tor	-0.363128	1.57986		3	Gnmt	-0.359151	2.43515							X	pod1	0.10993	4.87218
2	Parp16	-0.362762	6.38242		3	Ack	-0.359089	7.85466							X	CG12219	0.109989	4.44696
2	CR43611	-0.36272	2.45301		3	CG13449	-0.358754	6.81975							X	Syx16	0.1102	4.90346
2	wash	-0.361903	8.53452		3	CG15525	-0.358226	4.32136							X	wisp	0.110318	1.86489
2	jet	-0.361888	2.40307		3	CR44176	-0.357304	3.58563							X	CG17167	0.110885	2.80153
2	Snoo	-0.361733	2.70241		3	Scgbeta	-0.357251	1.94218							X	CG12702	0.111075	5.24603
2	Strn-Mlck	-0.359665	3.88859		3	GlcAT-P	-0.356992	2.45561							X	PPP4R2r	0.11198	3.67442
2	Spn43Aa	-0.358585	3.59813		3	CG13838	-0.356984	6.55335							X	CG14270	0.112253	6.09192
2	CG43267	-0.358374	0.882398		3	CG33970	-0.356087	5.3584							X	sdk	0.112739	4.84756
2	CG2794	-0.357853	7.19179		3	CG32148	-0.355691	8.01238							X	CG42299	0.112812	4.39607
2	CG18789	-0.357709	5.32931		3	Ada	-0.355673	3.57473							X	CG15930	0.113708	3.94811
2	CG34021	-0.356644	6.74738		3	CG14903	-0.35548	3.50492							X	spri	0.114246	4.80823
2	CG5122	-0.356543	9.23095		3	dop	-0.354571	7.69435							X	TRAM	0.114417	5.16587
2	OSCP1	-0.356438	0.729768		3	NT1	-0.353023	0.135192							X	sd	0.114654	5.43081
2	CG43145	-0.356438	1.1706		3	side-VII	-0.353017	3.88008							X	CG15719	0.115323	5.69927
2	CR44582	-0.355005	3.50197		3	CG43675	-0.352543	3.92015							X	AP-1-2beta	0.116381	5.48726
2	CR44369	-0.354692	3.00525		3	CR46040	-0.352355	4.5738							X	Pp2B-14D	0.117038	3.63433
2	CG4286	-0.354475	8.52871		3	CG7362	-0.35137	8.26044							X	Pde9	0.117122	3.27937
2	Sema2b	-0.354143	2.06279		3	CR46052	-0.350916	0.951161							X	RpS15Aa	0.11728	6.75996
2	Lsm11	-0.353001	0.629149		3	CR43151	-0.350353	5.49841							X	CG3626	0.117633	2.24235
2	Mt2	-0.352815	1.19155		3	mtrm	-0.350102	2.04304							X	l(1)G0289	0.117663	4.95703
2	CG43231	-0.351964	5.22467		3	snoRNA:Psi18S-1275	-0.349811	2.04607							X	Myc	0.118318	3.74249
2	Gli	-0.351796	3.91364		3	CG14316	-0.349494	7.06888							X	ND-24	0.118465	5.84081
2	CG30384	-0.351493	7.34035		3	CG7142	-0.349386	0.2823							X	CG15368	0.118542	6.21043
2	TS15	-0.351456	1.24882		3	Fie	-0.34934	5.51934							X	sws	0.118868	8.71604
2	CG31704	-0.351454	0.650531		3	CR46225	-0.348833	1.05781							X	RpL7A	0.119164	7.74532
2	CG3609	-0.351031	5.28839		3	Lgr1	-0.348785	2.14198							X	Paf-AHalpha	0.119681	5.19541
2	CR43097	-0.350055	2.60961		3	Zasp66	-0.348594	3.25588							X	Marf	0.120145	6.86339
2	Acer	-0.349988	8.29071		3	Pif2	-0.348115	7.63101							X	CG3568	0.120232	4.67014
2	Rgk1	-0.347907	2.36462		3	CG7966	-0.347473	0.101775							X	Sas10	0.120358	1.47397
2	Klp59D	-0.347873	8.73371		3	CG14244	-0.347283	-0.146105							X	CG9691	0.120728	4.70742
2	CG31752	-0.347699	5.74424		3	CR46106	-0.347173	0.885566							X	CG3638	0.120838	5.10113
2	frtz	-0.347452	1.72311		3	CG5399	-0.347107	6.02513							X	nocte	0.121133	5.6477
2	Piezo	-0.347315	3.33869		3	CG7514	-0.346801	7.28034							X	Torsin	0.121644	3.21849
2	Ptp36E	-0.347072	5.06028		3	CG10969	-0.346637	7.32224							X	CG14435	0.12169	4.67357
2	CG18343	-0.346523	5.27422		3	Pldn	-0.346378	2.63869							X	CG34408	0.121693	3.59688
2	CR42545	-0.346476	4.67229		3	CG12071	-0.345391	0.391877							X	CG15343	0.122331	0.387668
2	CG15482	-0.346196	7.60009		3	CR45238	-0.345103	4.14586							X	CG2972	0.122963	4.71784
2	Ih	-0.345626	4.18381		3	CR45224	-0.344685	0.804722							X	CG8188	0.123435	7.07304
2	SmydA-6	-0.345317	0.337021		3	Pif1B	-0.344298	0.39167							X	betaNACtes2	0.12344	3.98525
2	CG42733	-0.345068	7.42725		3	Sema5c	-0.34412	3.83048							X	Dd	0.123645	4.11707
2	CG34222	-0.344766	6.75899		3	CG8907	-0.343457	-0.0325362							X	CG7065	0.124179	4.53792
2	CG30268	-0.344655	6.62007		3	CR43433	-0.342854	4.04837							X	Tango10	0.124499	3.43637
2	RluA-1	-0.343976	3.35507		3	CG12320	-0.342844	3.35403							X	SkpA	0.124852	4.97847
2	CG42847	-0.343675	7.68301		3	NijA	-0.342571	0.171278							X	CR45792	0.125209	2.74032
2	CR45716	-0.343241	0.982583		3	glob3	-0.34254	6.46899							X	Ocrl	0.125302	5.05454
2	CG12923	-0.343077	6.72809		3	CG9632	-0.342094	8.48708							X	G9a	0.125344	4.84653
2	CG31778	-0.34307	1.2662		3	CR43372	-0.341685	3.04655							X	Vha36-3	0.125476	3.75027
2	CG17377	-0.34287	10.9041		3	tau	-0.341273	5.75325							X	fz3	0.125596	3.38644
2	CG30284	-0.34268	6.03386		3	CG15554	-0.340954	1.6869							X	CG3156	0.125643	5.53153
2	CG4714	-0.342655	8.32164		3	dsb	-0.340517	2.43179							X	CG18259	0.125866	6.12021
2	Rgk3	-0.342567	2.77752		3	CR46030	-0.340188	2.41069							X	schlank	0.125921	5.46471
2	OS9	-0.342258	1.03926		3	ddbt	-0.339891	6.12278							X	HDAC4	0.126452	4.67789
2	CG3092	-0.342084	8.34069		3	CG42235	-0.339734	1.9737							X	parvin	0.126457	4.28646
2	CG9265	-0.341483	3.48423		3	CR44041	-0.338996	4.09733							X	CG45154	0.127096	5.52367
2	CR43263	-0.341474	5.90477		3	fal	-0.338949	7.38527							X	CG2111	0.127098	-0.20758
2	Sardh	-0.341249	0.247334		3	Mkrn1	-0.338523	7.28842							X	Setd3	0.127336	1.37554
2	qsm	-0.341007	1.20763		3	CG45116	-0.338432	0.53335							X	CG13003	0.128042	0.55316
2	CG30020	-0.340524	5.31505		3	CG17278	-0.33815	2.48835							X	Rip11	0.128141	6.58374
2	CG42692	-0.340216	5.96943		3	CG43203	-0.338135	5.5018							X	raptor	0.128702	2.44971
2	CG3663	-0.340198	1.1893		3	lab	-0.338123	2.55902							X	Rilpl	0.128794	4.24477
2	mdy	-0.339905	1.65541		3	CG6136	-0.337552	5.62419							X	Uch-L5R	0.128832	6.68368
2	CG31689	-0.338959	4.76152		3	CG7512	-0.337533	2.69927							X	CG3632	0.128892	3.82786
2	mrj	-0.33872	9.26723		3	Pglym87	-0.337177	8.99418							X	CG13010	0.129101	7.11485
2	CG30429	-0.338402	7.29091		3	CG11437	-0.33676	1.61388							X	CG2854	0.129397	7.31315
2	CG43800	-0.337905	5.7968		3	TotB	-0.336399	0.924079							X	CG17764	0.129493	6.72443
2	CG13229	-0.337852	4.93464		3	CG43089	-0.335958	6.43062							X	CG7453	0.129563	7.3463
2	His2B:CG33882	-0.337487	0.421551		3	CG8001	-0.335913	8.14716							X	futsch	0.129703	1.96117
2	CG12511	-0.337385	5.45783		3	CG31102	-0.33571	2.59957							X	CG15728	0.12997	6.35656
2	CG30398	-0.337271	6.0097		3	CG1136	-0.335654	3.5015							X	CG32812	0.130014	5.57773
2	CR44295	-0.336961	3.49719		3	TfAP-2	-0.335081	-0.0599947							X	CR45620	0.130116	0.500467
2	Tengl1	-0.336073	7.45022		3	CG4538	-0.334781	9.5236							X	CG2200	0.130163	3.21967
2	CG13138	-0.335958	0.166318		3	SF1	-0.334735	5.82262							X	Ubqn	0.130309	7.82254
2	CG17612	-0.335283	3.79213		3	CG14111	-0.333679	2.26498							X	CG12729	0.130574	6.54693
2	Vkor	-0.335084	0.805693		3	CG2224	-0.333534	7.11562							X	CG6873	0.131626	6.81778
2	CG7094	-0.334858	7.91737		3	Nmdar1	-0.333212	1.95333							X	CG41562	0.131658	1.98592
2	ics	-0.334778	3.42017		3	CR44036	-0.332172	2.27474							X	CG13001	0.13196	2.17482
2	CG16957	-0.334183	7.86656		3	ich	-0.331355	0.914825							X	Rcp	0.13229	0.870228
2	CG33306	-0.334172	0.757335		3	CG5478	-0.3313	5.50171							X	rudhira	0.132794	5.91152
2	CG30355	-0.334134	7.80892		3	disp	-0.330949	4.14028							X	COX6B	0.132968	6.58057
2	Arc1	-0.334013	7.12625		3	Cpr67Fa2	-0.330922	1.21098							X	CG3655	0.132991	2.64079
2	Trpgamma	-0.333339	3.2127		3	CG17364	-0.33087	3.82986							X	CG3149	0.133309	4.92759
2	grh	-0.332919	2.39582		3	Mf	-0.32991	4.73708							X	AnxB10	0.133328	5.2675
2	Lip4	-0.331723	3.83282		3	CG31099	-0.329178	7.23186							X	CG3021	0.133617	5.10917
2	robo3	-0.331612	1.96186		3	l(3)72Dp	-0.328192	3.18017							X	Gclc	0.133811	5.71675
2	tud	-0.331514	7.13362		3	CG32061	-0.328082	7.45981							X	CG15570	0.13396	1.95631
2	CR44732	-0.331289	2.9054		3	CG17780	-0.327931	0.384622							X	CG15309	0.134232	4.8842
2	MCPH1	-0.33112	9.75544		3	CG43168	-0.327878	7.21286							X	CG3176	0.134697	3.21685
2	fok	-0.330705	4.22775		3	CG9396	-0.327661	1.09422							X	trr	0.134754	4.58465
2	gammaTub37C	-0.330252	0.95271		3	mRpS10	-0.327481	5.27111							X	Gmap	0.13499	5.74138
2	CR44417	-0.32958	0.974151		3	Rcd2	-0.327255	3.71163							X	Nrg	0.135002	6.52538
2	CG31710	-0.328084	1.6468		3	CG32081	-0.327101	9.21184							X	CrebB	0.135056	4.28017
2	CR42743	-0.327915	2.71689		3	CG13315	-0.326052	4.95633							X	CG42578	0.136104	0.931448
2	CG30485	-0.327702	7.10466		3	CG7304	-0.325596	0.889357							X	CG15196	0.136294	7.451
2	CR44911	-0.327646	4.70429		3	tomboy20	-0.325078	8.31141							X	CG4955	0.136352	8.20365
2	TAF1C-like	-0.327409	5.67232		3	CG6083	-0.324891	7.13169							X	Ntf-2	0.136359	5.11868
2	CG31760	-0.327132	4.20349		3	MCU	-0.324669	6.26734							X	Xpac	0.136413	5.1959
2	Vha36-2	-0.326612	7.65844		3	CG13700	-0.323839	8.87814							X	amx	0.136461	0.644607
2	CR44394	-0.326124	0.547909		3	alphaKap4	-0.323665	6.7228							X	CG8915	0.136583	4.30108
2	Atxn7	-0.326026	5.63038		3	rtet	-0.32342	2.09297							X	Crg-1	0.136626	-0.383416
2	CR45295	-0.325994	0.405091		3	CG4704	-0.323169	6.48533							X	CG14205	0.136698	1.69676
2	Cbp53E	-0.325364	3.37606		3	CG12279	-0.322959	5.88117							X	pdgy	0.137624	5.01937
2	CG42851	-0.325267	6.22935		3	CR43929	-0.322171	-0.143792							X	CG4407	0.138822	3.78312
2	CG13872	-0.32438	7.916		3	CCAP	-0.321978	3.14607							X	CG2680	0.13949	4.27345
2	Uhg3	-0.324333	1.00903		3	CR42836	-0.321682	5.32208							X	Cyp1	0.140038	7.03435
2	CG43788	-0.324321	1.95899		3	CG5793	-0.321533	5.80041							X	CG3226	0.140379	6.417
2	CR44398	-0.324235	4.13578		3	CG14995	-0.321126	11.7793							X	peng	0.141212	3.50327
2	fat-spondin	-0.324144	3.23894		3	Hex-t1	-0.321064	6.17096							X	Sdic3	0.141507	6.15533
2	CG31908	-0.323835	6.99913		3	spz5	-0.320657	3.12175							X	Sec61gamma	0.141567	7.23455
2	CG10680	-0.323736	1.51912		3	CG17154	-0.320529	6.91123							X	cin	0.14157	3.5824
2	Pgm2b	-0.323669	8.29786		3	Gk2	-0.320492	4.64768							X	Nek2	0.141675	0.117377
2	CR44572	-0.323665	3.33843		3	TyrR	-0.320422	1.60702							X	CG43138	0.141701	5.06188
2	CG9555	-0.322949	0.652145		3	Cpn	-0.320358	0.528147							X	Top1	0.141815	6.69694
2	sut3	-0.322905	6.56657		3	CG5577	-0.320277	1.48898							X	CG14408	0.141848	3.19305
2	CG43321	-0.322507	6.36312		3	jdp	-0.320017	1.57157							X	l(1)G0007	0.141951	4.20629
2	CG15278	-0.321973	7.03441		3	CG15803	-0.319865	0.861256							X	Rbf	0.142027	5.89714
2	CG6724	-0.321868	3.55995		3	CG7497	-0.319772	4.20701							X	Rnp4F	0.142071	4.62855
2	CG43742	-0.3215	2.56375		3	Hsc70-1	-0.319051	8.465							X	fs(1)K10	0.142103	4.33877
2	CG31913	-0.321062	8.07726		3	CG31538	-0.318661	11.422							X	CG1737	0.142216	3.37067
2	Uhg4	-0.321005	0.988451		3	CG13667	-0.318553	6.96517							X	CG11122	0.142482	6.09171
2	CG34173	-0.320728	5.6219		3	Trxr-2	-0.318469	6.81039							X	CG10959	0.142484	4.17297
2	Spn47C	-0.320428	7.41674		3	mRpL47	-0.318405	4.64964							X	Graf	0.142552	6.3255
2	CG8673	-0.320187	5.97362		3	Ugt303B2	-0.318355	2.2729							X	CG8097	0.142714	6.93814
2	CG42753	-0.320131	6.27399		3	CG7920	-0.318285	8.97504							X	CG8134	0.142767	4.02141
2	CG13397	-0.319513	2.99984		3	CG14605	-0.318215	7.69135							X	CG1368	0.142917	3.33108
2	CG10019	-0.319469	1.43703		3	Kif19A	-0.317456	1.996							X	CG6340	0.143026	6.2142
2	l(2)k09913	-0.318995	5.45907		3	CG3942	-0.317285	7.50014							X	Gem4c	0.143184	6.38083
2	Dro	-0.318834	1.91065		3	CG14974	-0.317264	7.38378							X	Tim8	0.143948	6.5718
2	CG9582	-0.318695	6.72535		3	CG2336	-0.316684	7.7224							X	fz4	0.144282	4.28562
2	CG34045	-0.318581	0.771169		3	CG31244	-0.316205	7.67401							X	CG17776	0.14444	4.12994
2	didum	-0.317828	9.54301		3	CG4960	-0.316169	5.73206							X	DIP-beta	0.144484	3.24903
2	Msp300	-0.317723	9.45691		3	CG8564	-0.315944	10.0702							X	CR43264	0.145092	5.47271
2	Lime	-0.317545	0.277223		3	CR45580	-0.315822	3.72905							X	wap	0.145457	5.15913
2	SLO2	-0.317434	2.05251		3	GluClalpha	-0.315353	4.29512							X	unc-119	0.145466	5.41096
2	Toll-4	-0.317101	1.55698		3	CR43475	-0.315289	3.54176							X	spoon	0.14562	6.4808
2	CG11475	-0.316953	6.64298		3	CG3402	-0.31431	3.24441							X	CG15445	0.146043	6.2144
2	Cyp4ac3	-0.316939	2.77705		3	pst	-0.314049	5.95812							X	fzr	0.146393	6.12053
2	Duox	-0.316884	2.22029		3	CG32112	-0.313878	7.55208							X	CG12237	0.146695	4.10475
2	CR43419	-0.316655	3.11258		3	lqf	-0.313793	8.78788							X	CG13364	0.147001	4.63165
2	mthl4	-0.316209	3.22807		3	CG32201	-0.313472	1.14957							X	Cyp4g15	0.147152	1.77205
2	CG31815	-0.316077	6.06093		3	CG3961	-0.313272	2.65923							X	Tim9a	0.147257	6.04075
2	CG9899	-0.316011	5.72179		3	Calx	-0.312694	8.41976							X	CG4119	0.147459	4.47506
2	Dpit47	-0.314982	5.04713		3	SdhAL	-0.312663	7.64221							X	RpS6	0.147932	7.3912
2	Smyd4-4	-0.31495	7.18036		3	CG32371	-0.312472	9.57155							X	Crag	0.147933	5.25732
2	CR10102	-0.314522	4.35849		3	Atg8b	-0.312119	8.18072							X	pck	0.148251	4.33101
2	CG34386	-0.314482	3.11012		3	CR43387	-0.312114	3.34591							X	CG11666	0.14838	5.4589
2	CR41440	-0.314214	2.87199		3	CG15549	-0.312105	5.65314							X	CG4991	0.148723	2.25624
2	tea	-0.314156	7.00371		3	CG5697	-0.312049	3.67044							X	CG32643	0.148837	6.41738
2	CG43350	-0.313869	0.919434		3	CG12362	-0.311843	8.7735							X	CG2004	0.149052	3.87414
2	CG17652	-0.313592	1.87787		3	CR43426	-0.31182	3.58486							X	betaCOP	0.149419	5.72537
2	CG43647	-0.31293	0.922045		3	CR45245	-0.311808	2.75207							X	CG14439	0.149711	2.43475
2	mlt	-0.312718	8.57699		3	dikar	-0.3116	8.02646							X	Mnt	0.15029	4.21839
2	D	-0.312696	4.2175		3	tra	-0.311392	2.20404							X	Rai1	0.150388	2.43853
2	CG32833	-0.31254	1.57765		3	CG7208	-0.310362	7.29991							X	CG3781	0.150682	4.98709
2	CR44920	-0.312499	3.28745		3	CG17026	-0.310228	-0.17562							X	Evi5	0.150691	6.80501
2	CG18327	-0.312466	0.116364		3	NitFhit	-0.30947	4.17221							X	Coq8	0.151072	2.62863
2	bur	-0.312211	7.14007		3	ect	-0.308677	0.334226							X	tyf	0.151241	5.67527
2	Gr59e	-0.311327	0.556373		3	CR45575	-0.308488	1.24113							X	CG7990	0.151406	3.74546
2	CG33704	-0.310971	8.00573		3	tant	-0.308193	7.62937							X	CG14231	0.151896	3.44152
2	CG15233	-0.310916	4.8092		3	CR44842	-0.30808	0.557054							X	CG3726	0.152211	3.41737
2	CG30430	-0.310878	9.76581		3	CG42637	-0.307994	2.84728							X	lin-52	0.152671	2.43405
2	CR43466	-0.31005	0.908513		3	CG8774	-0.307933	2.31809							X	CG15747	0.153052	3.25592
2	Cyp6a13	-0.309664	4.01191		3	CG15561	-0.307815	3.08001							X	CG17717	0.153103	7.37316
2	CG15097	-0.308747	2.31153		3	Trc8	-0.307693	8.46766							X	CG1998	0.153144	4.87322
2	CG30376	-0.308446	10.2349		3	Tim13	-0.306807	6.69083							X	br	0.153396	2.99538
2	Wwox	-0.307828	3.30533		3	CG8036	-0.306136	9.04428							X	SdicB	0.153424	6.05089
2	Kebab	-0.307761	5.26256		3	CG31380	-0.306111	3.33191							X	CG34015	0.153926	3.94939
2	CG34170	-0.307629	6.54009		3	mnd	-0.305897	2.46004							X	ND-75	0.154014	7.56431
2	CR44420	-0.306841	5.19969		3	CG14077	-0.305719	8.06755							X	Nost	0.154678	5.07868
2	CG15422	-0.306659	1.42497		3	CG9452	-0.305195	2.77887							X	stx	0.154697	7.24796
2	CG9550	-0.306457	8.39586		3	CG11000	-0.305056	2.79419							X	U2af50	0.154835	6.79368
2	CG15258	-0.306055	7.38632		3	CR44319	-0.303897	3.31101							X	S6KL	0.155237	3.96303
2	CR44759	-0.305379	2.47787		3	schuy	-0.303783	8.9647							X	CG15914	0.155308	1.62047
2	Opbp	-0.305228	2.37457		3	Bet3	-0.303279	2.45761							X	Tao	0.155402	4.73673
2	CR44217	-0.30503	4.36812		3	CG13937	-0.302555	1.97543							X	l(1)G0020	0.155696	2.0376
2	CG8303	-0.304448	2.54914		3	CR44552	-0.302237	3.42939							X	ttm50	0.156095	5.40023
2	CG12831	-0.30439	7.2186		3	CR44520	-0.302154	4.38124							X	CG11379	0.156113	6.80444
2	CR44201	-0.304375	3.62894		3	Ald2	-0.302065	8.70379							X	CG14411	0.156165	6.8293
2	CR44614	-0.303053	3.50299		3	ome	-0.301711	3.6817							X	CG14613	0.156291	6.4277
2	CR45261	-0.302639	1.47931		3	CG16710	-0.301521	2.9551							X	CG12728	0.157004	4.83411
2	Syn2	-0.302437	5.03306		3	Dnah3	-0.301224	8.93382							X	CkIalpha	0.157601	6.649
2	CG18480	-0.302395	0.795359		3	CR45634	-0.300318	1.53839							X	PhKgamma	0.157612	6.17458
2	CR46206	-0.302166	1.38826		3	CG14835	-0.299843	7.72018							X	Chchd2	0.157705	7.18926
2	CG34210	-0.302002	6.32788		3	CR45991	-0.299812	1.51801							X	Dlip1	0.157735	4.1548
2	CG31806	-0.301875	7.39938		3	cd	-0.299765	1.8381							X	mRpL22	0.157805	3.68422
2	CG1418	-0.301788	8.5487		3	CR34254	-0.299716	0.959262							X	shi	0.158247	8.13723
2	tsh	-0.301612	3.31742		3	CR43994	-0.299551	1.99414							X	CG15739	0.158428	3.37288
2	CG30056	-0.301314	7.24728		3	CG32320	-0.299361	4.76436							X	APC4	0.158567	4.53323
2	BomT2	-0.301169	1.04437		3	Tie	-0.299166	4.19377							X	CG11369	0.15903	8.18848
2	ttm3	-0.301078	7.09978		3	CG13471	-0.299165	6.99929							X	Ost48	0.159152	6.16723
2	CG31797	-0.300076	6.86455		3	CG14718	-0.298882	10.2106							X	CG4768	0.159264	3.67339
2	fusl	-0.299893	2.83601		3	btl	-0.298857	0.621516							X	CG12121	0.159401	6.19702
2	CG42711	-0.299872	-0.399166		3	dpr11	-0.298298	0.477941							X	SdicA	0.159495	5.87854
2	Sema1a	-0.299734	3.65561		3	Scsalpha2	-0.298243	9.0272							X	CR44111	0.160139	-0.0308472
2	Rrp4	-0.299503	4.53679		3	COX7AL	-0.298231	7.82213							X	CG1637	0.160444	6.13087
2	poe	-0.299483	9.33483		3	Cad87A	-0.297649	3.36821							X	MAPk-Ak2	0.160916	4.49096
2	Ntf-2r	-0.299471	5.48676		3	Tsp66E	-0.297518	1.54324							X	Uba5	0.161091	4.39873
2	CG17580	-0.299334	4.43554		3	CG10365	-0.29717	9.09018							X	I-3	0.161145	6.47683
2	CG15824	-0.299252	7.65819		3	CG10298	-0.297052	7.43749							X	snf	0.161229	5.19346
2	CG14071	-0.29911	6.6012		3	CAH2	-0.296944	3.66709							X	Ser6	0.161306	0.119078
2	mei-W68	-0.298998	1.5926		3	orb	-0.296709	9.59301							X	CG32500	0.161311	3.3602
2	CG9875	-0.298763	7.47148		3	CG17267	-0.295703	1.38516							X	Hsp60A	0.161313	8.87699
2	CG15676	-0.297816	6.19793		3	CG9649	-0.295527	0.694042							X	CG9921	0.161549	4.5489
2	CG9254	-0.297689	10.1529		3	CG3517	-0.295509	9.80039							X	CG4041	0.161572	3.05307
2	CG13527	-0.297206	7.29853		3	Gycbeta100B	-0.294958	0.274833							X	CG2685	0.16178	3.68594
2	sut1	-0.296875	0.489944		3	CG16758	-0.294895	9.55178							X	cerv	0.161784	3.56588
2	CG7742	-0.296831	8.46997		3	CG32232	-0.294718	5.70453							X	prtp	0.161818	7.71048
2	Hsl	-0.296752	5.91737		3	CG42613	-0.294304	3.45121							X	cactin	0.161824	3.16388
2	Rab32	-0.296383	6.11982		3	CR45576	-0.294048	2.12169							X	Larp7	0.161984	3.32745
2	CG13539	-0.295418	6.89229		3	TwdlM	-0.293526	-0.375153							X	Gapvd1	0.162451	4.05289
2	Pex12	-0.295364	1.70829		3	smash	-0.293138	6.43361							X	Coa8	0.162841	4.50127
2	CG5098	-0.295204	6.81877		3	CG14551	-0.293037	3.39069							X	Hsc70-3	0.163038	8.58724
2	AGBE	-0.295175	4.46501		3	scpr-C	-0.292965	10.5015							X	Jafrac1	0.163206	5.83274
2	CR42696	-0.295058	2.92605		3	CG31139	-0.292784	7.04502							X	Tre1	0.163314	3.17925
2	CG44296	-0.294372	7.40507		3	Bub3	-0.291833	4.66882							X	Gbeta5	0.163346	2.44843
2	Grx1t	-0.293721	7.85078		3	CG13675	-0.291703	4.47516							X	Trf4-1	0.163372	4.01706
2	Eglp4	-0.293195	1.967		3	Hsp70Ba	-0.291491	3.33395							X	ctp	0.163699	7.27653
2	Tsp42Eg	-0.293001	4.1544		3	CG12289	-0.291283	7.34124							X	NetB	0.164082	1.98968
2	sPLA2	-0.292817	2.86765		3	CAH4	-0.291114	7.1569							X	Ankle2	0.16462	4.46839
2	CR33319	-0.292792	7.9962		3	CG13409	-0.291075	1.15056							X	Spx	0.164653	4.42293
2	CR43830	-0.292754	2.45532		3	CR46006	-0.291035	2.11462							X	CG4004	0.16479	1.76434
2	CG3494	-0.292434	8.36223		3	CG7634	-0.290519	8.83865							X	Imp	0.164899	9.22243
2	GluRIIC	-0.292425	4.15919		3	Tm2	-0.290518	4.33672							X	Amun	0.165125	5.9256
2	CR31845	-0.292209	2.68195		3	GstD7	-0.290427	1.29891							X	fs(1)Yb	0.165174	3.50317
2	Fbw5	-0.291355	4.75882		3	CG31204	-0.289121	8.66402							X	CG2129	0.165298	2.99757
2	CR43415	-0.290934	4.06045		3	pHCl-1	-0.288774	3.12201							X	CG12659	0.165512	2.49087
2	UK114	-0.290912	4.97141		3	GlyS	-0.288445	4.04664							X	CG11695	0.16557	3.49812
2	CR44651	-0.290513	0.134853		3	CG5276	-0.288126	7.80487							X	CG9578	0.165922	4.97274
2	CG30496	-0.290374	6.01193		3	CG9389	-0.288115	9.76992							X	CG12116	0.166315	1.56194
2	BBS8	-0.290285	-0.595223		3	Ubi-p63E	-0.287422	11.9701							X	AnxB11	0.166577	5.52194
2	hts	-0.290134	6.82374		3	CG31010	-0.287299	8.14176							X	p24-1	0.166989	5.06068
2	CG3735	-0.290118	5.52722		3	CR46213	-0.286822	0.141091							X	peb	0.167029	5.67254
2	CR43734	-0.290085	3.53348		3	ncd	-0.286662	5.58418							X	CR44384	0.167329	1.13679
2	CG12617	-0.289645	7.49062		3	CR46217	-0.2865	0.591498							X	Ing3	0.167368	6.06419
2	CG31870	-0.289392	9.08853		3	CG42534	-0.28647	0.388682							X	CG4789	0.16768	4.94235
2	NimB2	-0.289369	2.21639		3	CG32236	-0.286405	7.91089							X	sw	0.168089	6.42559
2	CG33958	-0.288989	-0.21365		3	CG34382	-0.286109	1.77218							X	CG2750	0.16811	9.09361
2	CG30428	-0.288982	5.11534		3	Mst89B	-0.285549	7.66131							X	Psf3	0.168164	2.401
2	Rab14	-0.288833	7.73756		3	rho	-0.284939	1.4475							X	Usp7	0.168176	8.98875
2	CG43924	-0.288761	3.43701		3	CG14676	-0.284795	7.19865							X	Hexo2	0.168303	3.64477
2	GstE7	-0.288749	1.84598		3	Osi20	-0.284517	0.713667							X	yin	0.169242	4.21463
2	Ziz	-0.28874	4.57825		3	CR44528	-0.284382	5.12628							X	Hmr	0.16976	4.37245
2	CR44780	-0.288668	1.29582		3	AsnS	-0.284109	3.07327							X	FucT6	0.169907	4.26718
2	CG17010	-0.288585	8.50158		3	CG13896	-0.283838	3.48623							X	CG8578	0.16995	3.67149
2	btv	-0.288353	3.7538		3	Indy	-0.283781	6.31932							X	CG9065	0.170351	5.36915
2	CR44799	-0.288226	-0.299403		3	CG6576	-0.283338	7.17216							X	CG42302	0.170425	5.22184
2	CR44412	-0.287965	5.4593		3	abs	-0.283117	5.95701							X	ND-B14.5A	0.170612	5.18374
2	CG12914	-0.287921	6.06227		3	CG6678	-0.282516	0.870194							X	CG32811	0.170938	4.7672
2	CG7164	-0.287845	8.92293		3	kek6	-0.282376	1.14796							X	rst	0.171466	0.894696
2	osp	-0.287835	4.0683		3	CG32240	-0.282321	8.20219							X	CG2918	0.171496	6.89753
2	CR44902	-0.287511	1.04492		3	CG31075	-0.282	6.44461							X	kek5	0.171947	3.68563
2	b	-0.287198	0.63006		3	5-HT7	-0.281891	1.10264							X	CG42300	0.171967	4.8993
2	CG3544	-0.286914	7.13691		3	tara	-0.280974	1.69985							X	Fur2	0.172	3.92685
2	CG14013	-0.286797	7.01658		3	CG14448	-0.280803	7.33258							X	CG8664	0.172015	1.93924
2	CG17048	-0.286767	5.67184		3	vn	-0.280692	1.95301							X	RpL17	0.172102	7.34606
2	ND-B8	-0.286337	6.12666		3	CG3339	-0.280488	3.34086							X	CG11444	0.172215	7.13278
2	Synj	-0.286301	6.21046		3	sina	-0.28003	7.53596							X	ND-B16.6	0.172314	6.39642
2	Rpe	-0.286233	7.12409		3	CG13482	-0.279877	0.853572							X	CG7889	0.17302	3.72619
2	CR44846	-0.286114	3.24419		3	CG32313	-0.279653	6.63984							X	CG14443	0.173253	2.94178
2	Pgi	-0.286058	9.00601		3	CG3995	-0.279532	3.19178							X	CG15756	0.173354	0.144036
2	CG8728	-0.286022	8.67283		3	CG11333	-0.279506	5.24604							X	CG2540	0.173915	2.81026
2	CG42266	-0.286016	7.32		3	mAcon2	-0.279491	8.73261							X	Aven	0.173947	3.25018
2	CG5556	-0.285672	7.18096		3	CG45078	-0.279357	2.71003							X	Usp39	0.174096	4.39869
2	CG15147	-0.285659	6.76663		3	CG13725	-0.279261	7.78446							X	CG16721	0.174197	7.546
2	CG17078	-0.285504	5.38613		3	Est-Q	-0.279138	2.90892							X	HIP	0.174228	6.64565
2	CG18304	-0.285173	4.55482		3	CG15546	-0.279046	2.45856							X	Sec16	0.174302	5.93109
2	kuz	-0.284957	4.7047		3	CG33259	-0.278918	1.24994							X	Him	0.174385	2.89087
2	Tsp42A	-0.284657	5.19828		3	Snmp1	-0.278596	2.10375							X	CG17777	0.17471	3.8792
2	CG44314	-0.284491	5.38511		3	CG1146	-0.27826	8.2519							X	CG3939	0.175893	6.76711
2	CG12769	-0.284255	1.97579		3	CG13895	-0.278235	1.64449							X	e(y)3	0.175969	5.55566
2	CG17658	-0.284195	2.81325		3	CG11373	-0.277753	7.34406							X	CR44710	0.176324	1.48534
2	CR43605	-0.283959	3.9403		3	CG17195	-0.277714	6.18945							X	Rrp47	0.177251	3.57901
2	CG5043	-0.283501	8.16137		3	Mp	-0.277494	4.65211							X	CG8051	0.177332	4.65435
2	CG44622	-0.283388	1.43172		3	Zip88E	-0.277299	1.62474							X	Zpr1	0.177643	4.58907
2	Kdm4A	-0.283006	4.90943		3	CG34256	-0.277297	0.468921							X	Hira	0.178309	4.67703
2	Dhc36C	-0.282932	8.05544		3	CG45067	-0.276957	3.38139							X	CR43864	0.178358	0.241129
2	beat-IIIc	-0.28276	4.7202		3	CG14109	-0.276893	0.642							X	CCT2	0.178579	6.45656
2	CG30414	-0.282593	0.803771		3	CR43159	-0.276153	1.366							X	CG11756	0.178865	6.66842
2	Pask	-0.282328	0.641764		3	CG14322	-0.275802	5.90947							X	Sdic1	0.179052	7.19887
2	CG11883	-0.281453	3.40658		3	Adck5	-0.275749	7.38157							X	CG15211	0.179241	3.69833
2	CG30015	-0.281284	9.30805		3	CR46061	-0.275689	2.71999							X	Rcd-1	0.179814	7.59315
2	CG30114	-0.28123	1.43503		3	RNaseX25	-0.275635	5.0073							X	alpha-PheRS	0.180443	4.259
2	Fum4	-0.281146	8.00893		3	metl	-0.275184	3.82858							X	CG15375	0.180697	4.64469
2	CG5726	-0.281103	4.65974		3	CG16959	-0.27468	1.82435							X	Pdp	0.181389	5.77114
2	CR44316	-0.281099	1.82955		3	ZnT77C	-0.274342	2.74668							X	GlcAT-I	0.181446	2.64053
2	CG31639	-0.281018	9.8086		3	CG32117	-0.274231	6.69647							X	mei-9	0.181468	2.45917
2	CG14505	-0.280498	5.88859		3	CG6749	-0.273979	0.824365							X	betaNACtes3	0.181563	4.36647
2	escl	-0.280056	1.60922		3	CG7330	-0.273929	0.77874							X	CG13359	0.182143	6.95946
2	GM130	-0.279842	5.03613		3	CG13639	-0.27385	1.37953							X	raskol	0.182186	5.24776
2	Cpr49Ac	-0.279224	1.37755		3	Gbp3	-0.273735	0.0718226							X	CG8206	0.182723	4.56362
2	CG4021	-0.27901	7.32266		3	Obp69a	-0.273621	1.25098							X	dome	0.183375	5.96893
2	CG10730	-0.278935	4.81787		3	Ctl1	-0.273512	4.22992							X	r-cup	0.183458	7.38906
2	CG9485	-0.278851	3.9616		3	Ptp99A	-0.273125	2.49753							X	NELF-B	0.183768	2.29952
2	Prip	-0.27874	2.84813		3	dib	-0.273054	-0.469573							X	CG9915	0.184408	4.0969
2	CG13131	-0.278654	6.52554		3	CG18754	-0.273013	1.03791							X	roX2	0.184409	0.626944
2	mxt	-0.278195	7.20681		3	CG3999	-0.272774	0.544946							X	eIF2alpha	0.184436	6.73261
2	Stoml2	-0.277515	7.08734		3	alpha-Est7	-0.272596	1.95623							X	CG43867	0.184437	3.87632
2	CG30094	-0.277353	5.99447		3	CG6175	-0.272465	2.84592							X	TrxT	0.184446	9.9586
2	key	-0.277297	5.43385		3	pyd	-0.27187	6.26006							X	CG6961	0.184621	6.5375
2	Su(var)2-10	-0.276784	7.25765		3	CG7768	-0.271733	9.16106							X	CG1628	0.184699	6.35356
2	dac	-0.27678	4.3293		3	CG31050	-0.271716	6.75385							X	cv	0.184761	1.75859
2	kek1	-0.276591	2.7947		3	sNPF-R	-0.271655	0.626932							X	Tis11	0.185242	4.90681
2	CG46304	-0.276582	7.68359		3	CG33169	-0.271449	1.71227							X	CG15743	0.18539	2.9724
2	CG10700	-0.276558	3.45743		3	Ubc87F	-0.271357	8.71583							X	tth	0.185744	4.31578
2	CG9547	-0.275405	1.44057		3	CG33285	-0.271245	6.45394							X	CG32795	0.18611	5.70116
2	CR43607	-0.275197	2.69009		3	CG43312	-0.270954	4.27276							X	CG2901	0.18682	5.74982
2	CG2225	-0.275154	6.78384		3	CG8526	-0.270862	9.57044							X	CG11596	0.188003	3.72695
2	Galphaq	-0.274913	3.34887		3	CG11893	-0.270782	3.74113							X	CG32809	0.188124	1.89492
2	Ssl	-0.274451	5.99457		3	CG14990	-0.270453	2.38854							X	bif	0.188504	5.74223
2	Gpo1	-0.274308	3.45114		3	ntc	-0.270277	8.33058							X	CG1571	0.18855	7.15931
2	CG16894	-0.274033	7.97106		3	CG5217	-0.270169	9.09062							X	eIF3g1	0.188812	5.04053
2	CG17376	-0.273482	10.8757		3	trbl	-0.269739	3.75328							X	Pits	0.189258	5.20313
2	CG1690	-0.27339	8.49472		3	CG31533	-0.269723	8.28614							X	CG10555	0.189316	2.99121
2	CG45691	-0.273381	2.01737		3	CG31115	-0.269523	6.5673							X	Efr	0.189512	4.41275
2	CG15362	-0.273371	6.53581		3	Or74a	-0.269427	0.852732							X	CG3719	0.189715	2.71757
2	coro	-0.273264	7.3934		3	Dab	-0.269374	3.34697							X	elav	0.19067	0.992841
2	Spn31A	-0.272947	0.151467		3	CR43870	-0.269318	3.23298							X	CR45464	0.190799	2.74345
2	Ets21C	-0.272773	2.87257		3	CG31294	-0.269222	7.59626							X	p-cup	0.191476	6.53726
2	CR44081	-0.272522	4.85311		3	CR34285	-0.268816	0.11091							X	rictor	0.191821	5.48006
2	CG15605	-0.271237	6.56609		3	CG32191	-0.268757	0.538294							X	CG33502	0.191967	3.34143
2	Prosalpha6T	-0.27106	7.24318		3	CR43280	-0.268398	3.08188							X	PsGEF	0.192303	2.76984
2	CG8252	-0.270768	6.95185		3	CG14184	-0.267976	3.23969							X	pn	0.193072	3.99333
2	CG8665	-0.270646	6.82688		3	tHMG2	-0.267625	9.06874							X	CG15721	0.193078	-0.060345
2	CG31952	-0.270472	8.17015		3	Mau2	-0.26723	1.13158							X	lawc	0.193394	2.12425
2	CG2921	-0.270223	8.75366		3	dmrt93B	-0.26706	2.02367							X	ksh	0.193397	3.1658
2	CG6766	-0.269489	6.16615		3	CG32110	-0.266909	5.642							X	Nup35	0.193526	3.28953
2	CG4691	-0.26901	10.8119		3	CG31224	-0.266905	6.89826							X	Syx4	0.194656	4.6044
2	CR44504	-0.269009	-0.243588		3	asp	-0.26629	6.52355							X	mst	0.194709	1.99903
2	sei	-0.268957	2.52623		3	CR45196	-0.266278	1.56135							X	CG13369	0.19494	3.53779
2	Jhe	-0.268694	1.18154		3	EndoU	-0.265866	1.67394							X	CR43299	0.195047	4.66728
2	casp	-0.268561	7.58755		3	CR45581	-0.265605	1.10663							X	mRpS30	0.195252	4.66748
2	CG30270	-0.268424	6.84371		3	LysE	-0.265121	1.23364							X	Smox	0.195272	5.72697
2	CG34174	-0.268374	1.57947		3	CG42402	-0.26449	2.1204							X	Pp1-13C	0.195728	8.33405
2	CG3520	-0.268357	2.56854		3	CG33493	-0.264414	2.71695							X	mRpS14	0.195926	3.75015
2	CG30048	-0.268186	5.70812		3	bb8	-0.264361	9.58583							X	Spase25	0.195937	5.62998
2	CG8435	-0.267969	4.17444		3	CG43980	-0.264193	3.45164							X	Sdic2	0.196313	6.60585
2	Pfas	-0.267936	4.8483		3	fray	-0.263896	6.47312							X	Sdic4	0.196786	6.82233
2	gcm2	-0.267863	1.37288		3	CG10694	-0.26369	6.21948							X	HP1b	0.196802	3.94106
2	CG33140	-0.267761	7.00589		3	CG31459	-0.263545	8.18866							X	htk	0.196887	4.3608
2	CG31784	-0.267444	7.8754		3	CR45887	-0.26347	1.1923							X	CG2247	0.196997	6.07398
2	NimB4	-0.267199	-0.157894		3	GstD3	-0.263378	6.67508							X	CCT6	0.197059	6.16822
2	CG43923	-0.266492	3.52255		3	CG33286	-0.263371	7.5253							X	CG14229	0.197611	5.13012
2	CG34445	-0.265639	0.331606		3	pug	-0.263329	5.29624							X	CG14814	0.199258	5.20701
2	2023-09-05	-0.265592	2.39385		3	CG11262	-0.263192	7.9152							X	car	0.199361	4.28204
2	stl	-0.265431	2.99698		3	CG10513	-0.26308	4.49908							X	CG16903	0.200175	5.30381
2	Mst33A	-0.265022	9.27068		3	wake	-0.263055	3.87655							X	CG15059	0.2006	5.41519
2	CG42658	-0.265014	4.62297		3	CG12069	-0.26269	8.04968							X	CG1622	0.200933	3.8579
2	CR46271	-0.264951	2.72068		3	CG9705	-0.262368	6.33733							X	Naa15-16	0.201036	7.06127
2	CG33156	-0.264921	3.7899		3	Cap-H2	-0.262107	4.4373							X	CG10802	0.201708	3.13667
2	CG17108	-0.264911	2.31002		3	chp	-0.262002	0.5185							X	CG43198	0.202089	2.08684
2	CG13148	-0.264786	5.55206		3	CkIIalpha-i1	-0.261895	3.0952							X	CG15742	0.202203	6.64418
2	CR44066	-0.264759	0.845461		3	CG4456	-0.261817	4.66375							X	MTPAP	0.202462	5.0799
2	CG13868	-0.264563	6.42216		3	CG1288	-0.261484	10.0542							X	PIG-T	0.202716	5.54243
2	CG8407	-0.264336	6.7488		3	alpha-Man-Ib	-0.261476	5.03285							X	AMPdeam	0.20288	6.90696
2	mthl3	-0.264244	1.99954		3	CG2277	-0.26036	8.65411							X	caz	0.202921	4.77936
2	TpnC4	-0.263324	0.695412		3	CG11597	-0.260293	5.06437							X	CG12075	0.203653	3.29945
2	Stacl	-0.26309	3.86057		3	CG18171	-0.260203	8.21764							X	bcn92	0.203891	4.20824
2	CG30075	-0.262822	4.00794		3	CR46001	-0.259845	2.04722							X	CG12992	0.203985	7.97107
2	CG17648	-0.262444	5.67338		3	kra	-0.259683	9.77826							X	CG11679	0.204061	3.57345
2	CG5781	-0.262428	7.05379		3	CG13473	-0.259667	6.47175							X	CG8675	0.20439	2.47629
2	CG14926	-0.262315	10.0913		3	SKIP	-0.259607	2.29381							X	CG1354	0.20486	5.14763
2	CG6209	-0.262248	9.6573		3	CG32440	-0.259408	7.58308							X	CG17065	0.20549	5.18678
2	CG18662	-0.262168	9.31966		3	CG4570	-0.259382	0.743297							X	Ahcy	0.206306	5.13959
2	TpnC25D	-0.26216	0.695654		3	CG16736	-0.258864	5.2863							X	CG32706	0.206333	4.83078
2	dtr	-0.262156	8.27231		3	Gr64a	-0.258838	1.26444							X	CG12236	0.20641	2.57055
2	CG34431	-0.26215	4.9566		3	Sodh-2	-0.258812	0.700862							X	CG32686	0.206473	8.56779
2	NimB1	-0.26211	1.14581		3	CG17141	-0.258776	3.9759							X	shtd	0.206532	5.93245
2	CG8584	-0.261637	7.22999		3	CG9173	-0.25873	8.23716							X	Ubc7	0.206599	5.81246
2	CG15283	-0.261567	6.67876		3	26-29-p	-0.258255	7.91198							X	HUWE1	0.20665	7.29997
2	conv	-0.26155	3.45352		3	Tpc1	-0.258032	5.1088							X	e(y)2	0.206816	2.6654
2	CG17684	-0.261496	0.745306		3	CG10588	-0.257721	7.19003							X	CG7536	0.207238	3.63916
2	CG6701	-0.261413	8.12206		3	CG2006	-0.257621	3.37767							X	CG15771	0.207668	3.19593
2	CG5080	-0.26137	3.03866		3	Usp8	-0.257473	7.23541							X	CG1677	0.208164	6.06659
2	CG15219	-0.261305	10.4691		3	CG33061	-0.25726	5.44241							X	slgA	0.208539	7.77163
2	CG44433	-0.261238	7.66931		3	CG15535	-0.257174	3.20794							X	Brms1	0.208548	4.47101
2	CG5565	-0.261175	8.21389		3	Pdhb	-0.257157	8.67773							X	CG12608	0.208867	3.60081
2	CG31988	-0.26088	10.8347		3	Pol31	-0.25714	4.26074							X	Ubr1	0.208889	6.49842
2	CG30412	-0.260832	8.25819		3	Jafrac2	-0.256864	7.81069							X	CG8944	0.209078	2.82274
2	Tbc1d15-17	-0.260677	5.24574		3	CG42789	-0.256743	2.72753							X	CG1486	0.209441	5.31001
2	CG31882	-0.26058	7.63196		3	CG4733	-0.256633	2.56412							X	MCTS1	0.209459	4.4808
2	Tspo	-0.260554	1.28805		3	CG10877	-0.256563	0.139439							X	CG12655	0.20951	1.72794
2	isopeptidase-T-3	-0.259905	7.93057		3	sals	-0.256392	1.76991							X	Klp3A	0.209555	8.56452
2	drongo	-0.259812	6.56782		3	LpR1	-0.256098	3.18722							X	CG14054	0.209602	2.93626
2	CSN1a	-0.259173	7.12305		3	NijC	-0.255821	1.25092							X	CG14053	0.209607	6.20774
2	CG10344	-0.258752	5.21757		3	Mlc1	-0.255713	4.96075							X	Tip60	0.209684	3.66244
2	Act57B	-0.258697	6.80139		3	Lmpt	-0.255542	4.46945							X	mRpL49	0.210055	3.22936
2	Eb1	-0.258518	9.10047		3	Cyp12a5	-0.255461	2.20894							X	Cubn	0.210476	2.68003
2	CR46148	-0.258206	1.35906		3	CG6503	-0.255415	2.97559							X	rngo	0.210647	7.45729
2	Mhc	-0.258067	7.31056		3	CG5592	-0.255083	3.41773							X	Cp110	0.210771	7.35135
2	CG31909	-0.257934	7.39385		3	CG13285	-0.254194	1.91216							X	Rbm13	0.210776	3.80705
2	CR45712	-0.257545	0.430886		3	CG6330	-0.254129	5.07995							X	sta	0.211163	7.71102
2	t-cup	-0.257292	7.49595		3	Ets96B	-0.254057	4.45103							X	CG7914	0.211404	1.91074
2	cnn	-0.256772	9.12926		3	CG12592	-0.253888	6.23182							X	CR44358	0.211829	4.5416
2	CG13984	-0.256614	5.7776		3	bel	-0.253854	9.55164							X	CG14190	0.212088	5.93547
2	ClpP	-0.256489	8.85068		3	CG7582	-0.253836	1.482							X	CG2924	0.212444	4.12152
2	CG14014	-0.256489	0.415671		3	Irk2	-0.253405	2.23961							X	CG14621	0.212667	5.25575
2	Oatp30B	-0.256073	8.65568		3	RnpS1	-0.253273	6.6869							X	CG1703	0.212671	6.5819
2	CG43192	-0.256008	3.5147		3	CG13255	-0.253031	2.34813							X	e(y)1	0.212754	3.22575
2	CG16739	-0.255949	8.43981		3	CG4520	-0.252446	7.75308							X	ZAP3	0.212978	6.19405
2	CG16824	-0.255905	5.83413		3	CR45173	-0.251937	3.35946							X	Pdcd4	0.213338	6.18261
2	adp	-0.255871	6.61579		3	TS25	-0.251868	0.426921							X	l(1)10Bb	0.213479	5.69503
2	CG13110	-0.25498	7.3799		3	Gabat	-0.251759	2.06007							X	ATbp	0.213575	3.45151
2	CG33308	-0.254715	8.2088		3	CG33523	-0.251674	8.75574							X	PIG-K	0.213772	4.83165
2	CG4679	-0.254513	4.5527		3	sage	-0.251494	5.37126							X	CG6179	0.213777	3.84862
2	Lpin	-0.254294	7.45043		3	CR46108	-0.25144	4.38397							X	Rtca	0.214285	4.85933
2	CG33322	-0.253541	8.04444		3	Mics1	-0.251159	8.60908							X	Nf-YC	0.214297	3.76066
2	elfless	-0.253488	6.69325		3	CG32262	-0.25034	7.50813							X	CR44751	0.214809	1.22306
2	AsnRS-m	-0.253127	1.31785		3	CG12147	-0.250299	6.85149							X	CG9941	0.215113	5.11725
2	ppk3	-0.252954	0.364896		3	Decay	-0.250116	1.05039							X	MagR	0.215205	6.44388
2	CG4598	-0.252645	3.32371		3	CG42758	-0.249955	6.82861							X	CG32719	0.215591	7.58091
2	CG3376	-0.252362	6.0689		3	Ubc4	-0.249836	8.1891							X	CG43736	0.215683	5.49312
2	CysRS-m	-0.25224	8.32224		3	CG34241	-0.249811	7.70813							X	CG14810	0.215713	4.06306
2	CG3597	-0.251867	2.14061		3	CR43627	-0.249638	4.61706							X	CG2691	0.21577	5.1697
2	Rsph1	-0.251861	4.01761		3	EAChm	-0.249622	4.12961							X	HP1D3csd	0.216228	0.353171
2	Cse1	-0.251754	5.20326		3	CG33233	-0.249461	7.0474							X	CG17707	0.216596	1.8539
2	CG8520	-0.251585	6.92271		3	CG14383	-0.249421	5.95357							X	SdicC	0.216872	6.97072
2	CG15708	-0.251584	7.10241		3	boss	-0.249317	2.9415							X	CG2889	0.216944	4.09226
2	His2A:CG33823	-0.251531	0.267873		3	CG42394	-0.2484	3.62792							X	CG10347	0.21704	6.31181
2	Ndae1	-0.251396	5.83431		3	CR45877	-0.248238	4.47698							X	CG32687	0.217438	3.22346
2	CR44727	-0.251367	0.44601		3	CG14693	-0.248135	5.84116							X	MKP-4	0.217506	2.81464
2	CG15484	-0.251246	1.53866		3	CG14984	-0.247671	2.48333							X	CG32549	0.21882	6.7978
2	CG31960	-0.250942	5.8943		3	CG43935	-0.247034	7.47215							X	CG4949	0.218873	2.37533
2	for	-0.250789	4.70001		3	Rfx	-0.246904	5.04418							X	CG12576	0.219673	4.95297
2	Eaat1	-0.250625	2.10641		3	CG17666	-0.246362	9.26111							X	CG34332	0.220019	2.89839
2	CG31688	-0.250462	3.72909		3	CG12974	-0.246195	0.820117							X	CG15572	0.220036	8.48912
2	CG8349	-0.249825	7.74501		3	CG32436	-0.246026	11.0794							X	Bap60	0.220826	4.03054
2	Cyp4e2	-0.249812	3.29062		3	CG33189	-0.246023	7.82681							X	CG45489	0.221003	2.69788
2	cbt	-0.249678	2.54659		3	eIF1A	-0.245944	8.93659							X	b6	0.221013	1.67937
2	CG9263	-0.249252	6.29809		3	UQCR-C1	-0.24592	8.71977							X	CG2990	0.221313	1.75397
2	CG11145	-0.248918	6.91015		3	CG8136	-0.245626	9.79391							X	CG43689	0.221616	2.50316
2	CG15394	-0.2489	4.38293		3	CG44158	-0.245173	5.53585							X	Rala	0.221847	4.51539
2	COX4L	-0.2485	9.18495		3	CG2113	-0.244964	8.32249							X	CG13367	0.222334	3.88989
2	CG34124	-0.248222	6.50783		3	CG43329	-0.24491	6.10622							X	ND-18	0.22285	5.92905
2	CG44253	-0.248214	2.36451		3	CG42324	-0.244639	3.13354							X	CG3587	0.223072	5.65109
2	CG15382	-0.248214	2.82261		3	CG6218	-0.24438	7.21887							X	SrpRalpha	0.223607	5.63604
2	Hsp60B	-0.248181	10.1754		3	FucTD	-0.243836	8.12319							X	Lztr1	0.224104	4.57684
2	Porin2	-0.248039	9.85366		3	CG32437	-0.243661	8.66134							X	cm	0.224255	3.30452
2	CG14764	-0.247614	4.62015		3	CG1983	-0.243457	2.80241							X	Rab9Fa	0.22468	3.2639
2	Smurf	-0.247104	8.01079		3	CR46353	-0.243338	1.52114							X	CG8173	0.224947	4.86057
2	CG30177	-0.246848	7.58586		3	Mob2	-0.242673	5.1665							X	CG2258	0.224978	5.84353
2	CG18132	-0.246683	6.78687		3	chb	-0.242572	9.73906							X	CG46399	0.225129	5.22801
2	CR43404	-0.24594	0.326638		3	chrb	-0.242485	5.31026							X	BTBD9	0.225804	7.26422
2	CR40465	-0.245857	4.16747		3	Mpc1	-0.242344	8.59684							X	out	0.226403	6.0616
2	Drgx	-0.24509	0.181633		3	CG46042	-0.242218	0.183047							X	CG15468	0.226916	7.0905
2	Hydr1	-0.2449	8.02991		3	CG34027	-0.242188	4.70492							X	CG9123	0.226951	5.65645
2	CR44789	-0.244239	2.76918		3	Prm	-0.242155	5.69146							X	CG8939	0.227094	4.6097
2	CG14401	-0.244169	4.56484		3	CG11970	-0.241947	4.86628							X	CG12479	0.227672	5.58736
2	Treh	-0.243834	8.33676		3	melt	-0.2419	2.71412							X	CG45603	0.227742	6.84112
2	CG11149	-0.243425	1.74538		3	CG2321	-0.24149	3.74105							X	CG14232	0.228599	6.66128
2	Ugt37D1	-0.243306	2.71238		3	BG642312	-0.24073	6.27867							X	HERC2	0.22904	6.35984
2	hng1	-0.243285	5.45095		3	CG15543	-0.240607	6.97658							X	CG34450	0.229126	7.81339
2	Cyp12d1-p	-0.243233	1.79927		3	pros	-0.240212	4.74317							X	nonA	0.229204	5.38593
2	RpS28-like	-0.243198	5.27072		3	Skp2	-0.240204	2.72367							X	CG14817	0.229263	3.45077
2	Pgm2a	-0.243131	10.0435		3	CR43486	-0.239721	1.27773							X	wcy	0.229823	5.61757
2	tum	-0.242983	4.79706		3	CG5068	-0.239307	3.97147							X	CG7024	0.230013	8.49125
2	CG15800	-0.242907	7.19095		3	CG9427	-0.239201	2.82804							X	tty	0.230239	2.2484
2	CG5953	-0.242873	2.26981		3	fan	-0.238693	8.46133							X	CG2701	0.230248	5.17211
2	CG30357	-0.242758	5.74145		3	dyl	-0.238647	2.25683							X	stas	0.230308	5.39362
2	chm	-0.242542	4.59474		3	Dis3l2	-0.238523	7.37297							X	CG9902	0.231137	4.2802
2	CG10132	-0.242401	0.924849		3	CG14186	-0.238491	0.0663141							X	CG45493	0.231264	5.17402
2	Gpdh1	-0.242308	4.98897		3	CG31098	-0.238471	1.77391							X	Vsp37A	0.231677	7.35363
2	Tsp42Ej	-0.242301	2.7077		3	GstZ1	-0.238168	1.12091							X	CR43215	0.232063	0.0673044
2	CG13950	-0.241978	2.08084		3	fzo	-0.238144	7.81769							X	CG45486	0.232281	4.10102
2	Letm1	-0.241696	8.22447		3	CG5608	-0.238136	2.84816							X	CG1578	0.232435	2.91952
2	CR44794	-0.241606	2.64531		3	Tsp74F	-0.238002	1.54157							X	CG2694	0.232553	5.4879
2	cdc14	-0.2415	9.28879		3	CG5078	-0.237618	-0.226866							X	btd	0.233157	1.28925
2	CG43778	-0.241028	1.9986		3	CR45653	-0.237479	4.73591							X	Tango2	0.233299	5.86621
2	CG5126	-0.240898	2.37096		3	Mst87F	-0.23729	10.7577							X	CG4025	0.233308	2.15733
2	enok	-0.240689	5.08922		3	CG9795	-0.237278	6.1833							X	norpA	0.23357	3.63014
2	Prx2540-2	-0.240127	7.8166		3	VhaAC39-2	-0.237191	4.77105							X	CG32650	0.23365	6.73868
2	CG15475	-0.23986	8.13673		3	CG17173	-0.236924	3.41149							X	CG4645	0.234194	4.70165
2	lola	-0.239779	7.52499		3	CG17919	-0.236474	5.01294							X	DIP1	0.234432	6.57815
2	CG43376	-0.239562	2.87693		3	Eip63F-1	-0.236355	1.72833							X	CG10996	0.234634	6.43923
2	PAPLA1	-0.239367	7.59114		3	Idh3b	-0.236309	8.73672							X	CR44026	0.234818	0.733929
2	CG31751	-0.238587	4.75711		3	Mcm5	-0.236009	3.14014							X	Pgd	0.234877	5.8224
2	Gpo2	-0.238153	8.22781		3	Zip99C	-0.235976	8.27579							X	CG8509	0.235929	5.96984
2	CG18371	-0.237998	6.71053		3	dlt	-0.235808	4.0333							X	Ogg1	0.235994	1.69419
2	CG14759	-0.237832	5.77453		3	CG7366	-0.235725	7.72932							X	CG43347	0.236245	5.65012
2	CG31820	-0.237658	10.3298		3	CG14457	-0.235636	1.1935							X	MED22	0.236531	4.30829
2	Cyp4p3	-0.237639	4.52833		3	CG14636	-0.235564	2.69391							X	fs(1)h	0.236593	5.09809
2	CG13124	-0.237219	5.01401		3	ScsbetaA	-0.234995	9.57451							X	g	0.236679	4.32387
2	CNT1	-0.237114	7.76677		3	CG8003	-0.234857	5.05499							X	Usp2	0.236812	8.32572
2	CG4592	-0.236938	3.59481		3	mthl9	-0.233879	2.87881							X	Rab18	0.236989	3.90583
2	CG31773	-0.23663	8.91918		3	Ythdf	-0.233429	4.31862							X	CG34401	0.237154	6.03572
2	CG9016	-0.236577	10.6378		3	Bin1	-0.233229	3.10102							X	CR42491	0.237244	1.50785
2	CG16743	-0.236233	-0.0720679		3	CG12093	-0.233224	3.41196							X	MED18	0.237283	4.48921
2	Rsph9	-0.236217	7.23036		3	CG6512	-0.233059	8.66025							X	Unc-76	0.237319	4.8305
2	firl	-0.235739	3.08059		3	CG13405	-0.233013	7.53003							X	Met	0.237587	3.46964
2	CG32832	-0.235657	7.98796		3	S-Lap4	-0.232537	11.8679							X	kat80	0.237834	2.93958
2	CG18368	-0.235581	7.72808		3	CG43694	-0.232397	4.25037							X	tilB	0.23814	6.04724
2	Skadu	-0.235511	6.54402		3	CR46115	-0.232286	2.92861							X	ct	0.238186	4.89836
2	CG1941	-0.235452	2.37727		3	Ubc84D	-0.232089	7.66954							X	CG14200	0.238205	5.64622
2	ProtA	-0.235367	8.55446		3	CG10359	-0.232015	1.99419							X	Nrd1	0.238465	5.62255
2	Vha100-5	-0.235177	2.11361		3	mex1	-0.231863	4.52296							X	karr	0.238767	4.84822
2	CG17883	-0.23495	5.57414		3	Aprt	-0.231694	2.47163							X	CG15337	0.239603	6.50081
2	CG13585	-0.234401	6.51856		3	CR45203	-0.231684	5.52202							X	CG3708	0.239693	6.62003
2	CG15435	-0.234311	4.88382		3	CG34283	-0.231533	3.38941							X	sbr	0.240039	7.03044
2	CG8838	-0.234097	8.34854		3	CG9813	-0.231186	3.31969							X	Dhc16F	0.240207	7.69527
2	egl	-0.233834	3.78666		3	Dysb	-0.230743	0.742285							X	PGAP1	0.24028	3.90455
2	CG15128	-0.23358	9.3852		3	Alh	-0.230498	5.56353							X	Pex5	0.240628	5.97871
2	CG8292	-0.233472	7.99262		3	CG32845	-0.229832	5.09959							X	Mybbp1A	0.240699	4.58409
2	CG30324	-0.233273	8.45466		3	CG31068	-0.229831	6.64969							X	eIF2Bepsilon	0.240741	3.70537
2	RapGAP1	-0.233033	4.70684		3	Naa30B	-0.229586	5.62526							X	CG17778	0.240915	-0.0349979
2	CG13693	-0.232859	7.39781		3	Nepl19	-0.229355	0.0948307							X	CG7860	0.241947	6.55106
2	CG16964	-0.232848	6.7127		3	yellow-f	-0.228996	1.4457							X	CG2652	0.242023	6.75247
2	nrv1	-0.232088	4.46561		3	DPCoAC	-0.228845	2.05336							X	CG15472	0.243633	6.25157
2	CR43763	-0.232082	4.1726		3	GNBP3	-0.228658	0.449112							X	CR43214	0.24364	0.339085
2	fa2h	-0.232003	0.199374		3	dpr15	-0.22847	2.1316							X	deltaCOP	0.243712	5.9115
2	CR30055	-0.231415	1.27394		3	GNBP1	-0.228327	0.675996							X	CG43759	0.244122	2.43781
2	CG4631	-0.231108	9.79651		3	fwd	-0.228323	7.62276							X	CR11386	0.244126	3.72034
2	His-Psi:CR31616	-0.230562	-0.196008		3	CG1907	-0.228116	4.21915							X	xmas	0.244771	8.72427
2	CG14000	-0.230541	6.07181		3	CG13801	-0.228002	3.9626							X	Idgf4	0.245165	7.18858
2	CG14488	-0.230465	7.23228		3	CG18223	-0.227901	5.40992							X	CG9609	0.245175	3.80696
2	CG16863	-0.230378	1.89463		3	TSG101	-0.227878	9.08288							X	CG34323	0.2453	1.85566
2	CG8323	-0.230287	4.42074		3	UQCR-14L	-0.227511	6.83685							X	CR43615	0.245324	1.30342
2	CG10137	-0.229957	1.9174		3	Leash	-0.227374	3.35623							X	Nup93-1	0.245356	4.83404
2	Obp56i	-0.229909	4.80505		3	CG1971	-0.227263	7.84649							X	Bx42	0.24546	4.51569
2	CR43853	-0.229433	3.34794		3	CG4669	-0.22713	10.0419							X	na	0.245693	3.12825
2	CG18568	-0.229247	8.83986		3	CR46023	-0.22701	3.05643							X	Usp30	0.246805	8.03692
2	tej	-0.229145	2.64997		3	CG3809	-0.226796	8.4301							X	Ptpmeg2	0.247147	6.49211
2	CG14744	-0.228968	4.93951		3	CG10089	-0.226684	8.51223							X	CG8924	0.247618	1.97939
2	Wdr81	-0.228941	3.02187		3	Prdm13	-0.226456	1.67552							X	inaE	0.24801	3.19922
2	Mp20	-0.228896	5.12491		3	CG7059	-0.226372	7.73652							X	CG17829	0.248108	3.107
2	ab	-0.228586	6.24633		3	CR45808	-0.226305	5.26928							X	CG1801	0.248255	7.89136
2	vkg	-0.22807	5.89866		3	CR44338	-0.225717	0.428728							X	CG12056	0.248425	2.9404
2	CG31804	-0.2277	7.48294		3	CG7342	-0.224927	1.57018							X	CG15602	0.248446	4.52025
2	CR43421	-0.227471	0.830686		3	Tsen34	-0.224125	-0.178313							X	CG9992	0.248514	6.76731
2	CG34396	-0.227318	2.94949		3	bcd	-0.224083	0.732942							X	CG12725	0.24863	4.26594
2	Pdk	-0.227005	2.60016		3	TfIIFbeta	-0.223886	5.4087							X	NO66	0.248845	5.72331
2	CR45331	-0.22677	0.0454427		3	CG17625	-0.223526	5.1737							X	CG9577	0.249478	3.57519
2	CG3702	-0.226755	8.56537		3	CR43634	-0.223471	2.11228							X	Rpn13R	0.250158	6.34544
2	CR43417	-0.226697	0.537364		3	CG13457	-0.223343	7.41519							X	CG8974	0.250941	7.11135
2	CG14478	-0.226551	5.06586		3	hale	-0.223164	7.61041							X	Lst8	0.251199	2.25284
2	Pym	-0.226387	3.37834		3	mge	-0.222427	8.76568							X	CG11294	0.251365	5.90883
2	CG13243	-0.226302	8.44339		3	Gdn1	-0.222417	2.56194							X	CG12682	0.251378	5.67053
2	CG18301	-0.226279	2.22684		3	CG11247	-0.22216	5.47624							X	hog	0.251574	4.87573
2	18w	-0.225996	3.24892		3	CG12229	-0.222036	9.02069							X	XRCC1	0.251969	5.32062
2	CR45696	-0.225778	0.267303		3	Papss	-0.22192	2.24986							X	Ten-a	0.252256	1.80438
2	CG17118	-0.225777	7.58727		3	corto	-0.221884	3.75837							X	dor	0.252418	3.39136
2	l(2)37Cc	-0.225682	7.49651		3	CG17199	-0.221817	6.58139							X	CG9170	0.252987	3.18856
2	Vps28	-0.225433	7.55508		3	CR43258	-0.2218	3.19288							X	CG14805	0.253129	2.57044
2	Prosbeta5R1	-0.225084	7.50987		3	Rbp	-0.221739	1.81813							X	spidey	0.253156	5.95165
2	CG30099	-0.225011	5.69614		3	h-cup	-0.221677	7.68198							X	CG9784	0.253252	2.84819
2	Rab3-GAP	-0.224898	10.1454		3	CG15548	-0.221642	6.81869							X	snz	0.253561	5.90627
2	Cyp6a15Psi	-0.224465	3.02664		3	CG10589	-0.221513	8.27006							X	lic	0.253765	3.56241
2	und	-0.224302	8.52819		3	CG15876	-0.221461	5.63027							X	CG40813	0.253865	1.90634
2	CG18109	-0.224217	8.59596		3	CG11658	-0.22101	5.50081							X	Cyp6t1	0.254059	0.684765
2	CG5171	-0.224192	3.14741		3	CG10749	-0.220905	7.84563							X	CG17754	0.254079	6.54297
2	Spn42Db	-0.224071	3.31852		3	CR46000	-0.220664	1.75353							X	CG15916	0.254116	3.10958
2	CG17375	-0.223851	7.24031		3	Best1	-0.219943	3.0347							X	CG11710	0.254141	4.79443
2	Argl	-0.223805	4.91311		3	Cyp304a1	-0.219022	1.27579							X	RhoGAP15B	0.255184	2.85655
2	CG9003	-0.223602	5.82741		3	CG13723	-0.218972	5.32111							X	Rpt4	0.25563	5.65109
2	CG14921	-0.223471	6.18774		3	Cds	-0.218745	7.09373							X	pcm	0.255684	6.79445
2	CG18336	-0.223353	7.89542		3	CHKov2	-0.218741	2.12115							X	Tom40	0.255721	6.89482
2	CR44376	-0.223188	4.49622		3	Pbp95	-0.21839	2.33325							X	CR43298	0.256023	2.69841
2	grnd	-0.223144	2.25399		3	CG15536	-0.217669	4.79609							X	CG14210	0.256274	2.52832
2	Asx	-0.222946	6.99838		3	Tengl4	-0.217642	7.46534							X	CG1503	0.25631	6.63053
2	CR45279	-0.222389	3.20674		3	CG14380	-0.21763	5.53155							X	Socs16D	0.256458	4.35784
2	CG33673	-0.222345	3.56002		3	MtnD	-0.217282	0.136252							X	GCS2alpha	0.256648	8.40811
2	Mcm10	-0.22216	4.50631		3	CG5653	-0.217064	6.00766							X	CG12096	0.25716	5.83927
2	CG5421	-0.222033	4.49424		3	Drice	-0.216631	3.1489							X	CG6903	0.257349	6.98774
2	S-Lap7	-0.221743	12.3135		3	CR45036	-0.216495	-0.258318							X	CG14223	0.257661	3.38497
2	LBR	-0.221585	4.38338		3	CG32457	-0.216461	7.13239							X	per	0.257881	1.56822
2	CG42682	-0.221371	0.634942		3	CG15580	-0.21601	7.41102							X	otu	0.258242	2.03815
2	CG2528	-0.220819	8.89699		3	Or67b	-0.215991	0.0521423							X	CG12688	0.258589	-0.0048107
2	CG31867	-0.22065	6.26465		3	Syn1	-0.215953	0.745072							X	CG32727	0.2586	5.98755
2	ste24c	-0.220486	-0.133757		3	syd	-0.215915	4.64284							X	CG5445	0.258678	6.9253
2	CG7653	-0.220442	7.47772		3	CG6800	-0.21556	0.0048736							X	Coq5	0.258776	4.50103
2	CR45004	-0.219289	2.60292		3	CG7333	-0.2152	4.13447							X	su(sable)	0.259064	4.76606
2	Cyp6a14	-0.219281	0.637631		3	PGRP-LC	-0.215132	3.45449							X	CG6978	0.259317	3.55451
2	CG13086	-0.219192	0.252677		3	CR46112	-0.214938	3.11059							X	CG32639	0.25958	3.55075
2	CG30334	-0.219089	6.26302		3	CG17030	-0.214761	7.07018							X	Vlet	0.259599	3.50922
2	PPO2	-0.218903	1.44067		3	CR45879	-0.214643	3.40586							X	ND-ASHI	0.260122	6.2928
2	TTLL6A	-0.218825	8.84719		3	CG16908	-0.21437	1.43397							X	Pgant7	0.260192	5.77342
2	Adgf-E	-0.218681	8.01916		3	CR41601	-0.214162	2.58871							X	mei-P26	0.260875	7.47539
2	CG8079	-0.2184	2.97518		3	CRMP	-0.214027	2.15976							X	Upf2	0.261092	5.84536
2	CR43761	-0.218272	3.56815		3	bab2	-0.213956	3.02451							X	CG15027	0.261261	2.25013
2	Apoltp	-0.21827	3.28266		3	Ras64B	-0.213808	4.93891							X	SkpE	0.261271	2.84558
2	noc	-0.218176	2.16026		3	CG9451	-0.213783	4.35965							X	CG1387	0.261398	8.54413
2	CR43620	-0.218119	2.7012		3	CG31191	-0.213658	-0.191701							X	ATPsyndelta	0.261441	5.49047
2	Ance-2	-0.217678	-0.0104528		3	Nufip	-0.213571	2.62097							X	CG32641	0.261977	1.72548
2	Ugt36A1	-0.217537	0.792935		3	Uros2	-0.2135	7.12481							X	Pis	0.262414	5.23813
2	CG34160	-0.217465	7.76941		3	Gdap1	-0.213391	0.858828							X	CG2909	0.263242	4.10258
2	CG12438	-0.217295	6.19297		3	Gbs-70E	-0.213367	3.54035							X	eas	0.263928	6.13317
2	CG8547	-0.217135	4.51239		3	Naxd	-0.213323	3.17034							X	CG1924	0.264046	5.45346
2	wun2	-0.217101	3.86225		3	ocn	-0.213248	10.8094							X	SMC3	0.264261	3.52537
2	Prosbeta4R2	-0.217029	7.42713		3	grass	-0.213113	3.48749							X	CG18273	0.264467	4.77819
2	CG6565	-0.216987	7.91999		3	ND-B14.5AL	-0.212998	7.15726							X	CG3704	0.264475	2.06456
2	Trf4	-0.216796	6.30522		3	CG14355	-0.212792	10.4107							X	Alg14	0.265856	2.8101
2	CR9284	-0.216425	10.9139		3	CR45574	-0.212767	0.253339							X	CR45505	0.266808	0.667451
2	CG43183	-0.216251	5.78297		3	CG31326	-0.212646	0.994169							X	CoRest	0.26685	6.07063
2	CG43232	-0.215968	3.24688		3	CR45422	-0.212446	2.42849							X	DAAM	0.266884	5.4229
2	Pkc53E	-0.215959	0.0809418		3	CG42693	-0.212413	4.27234							X	Arp8	0.267149	3.06463
2	CG7239	-0.215653	3.82915		3	tral	-0.21236	7.86823							X	PGRP-SA	0.267617	2.12352
2	Sr-CI	-0.215461	0.491532		3	slif	-0.212112	4.58642							X	eIF4E7	0.267848	8.02244
2	CR44393	-0.215295	0.122738		3	Svil	-0.211863	10.2958							X	CG15446	0.268232	6.47508
2	CG17219	-0.215253	2.26228		3	CG9626	-0.211671	3.65675							X	CG32581	0.268619	5.96544
2	CG14339	-0.215162	6.00198		3	Smu1	-0.211347	3.21002							X	CG9220	0.268634	2.27141
2	Fs(2)Ket	-0.215037	7.71411		3	CG46441	-0.210778	5.9984							X	CR46242	0.269489	0.880942
2	CR44852	-0.214886	5.49726		3	gskt	-0.210722	8.89529							X	chas	0.269991	4.69226
2	CR43918	-0.214753	2.85107		3	CG14362	-0.210582	5.5999							X	Tsf1	0.270637	7.66681
2	Mst36Fa	-0.214475	7.13869		3	Vha14-2	-0.210527	6.32155							X	SkpC	0.271403	4.83983
2	CG3492	-0.214024	8.8395		3	CG6972	-0.210179	2.25473							X	CG1409	0.272019	5.59347
2	CG13436	-0.213596	7.75299		3	CG12783	-0.210131	5.17373							X	Aladin	0.272876	3.48968
2	CG11291	-0.213176	7.6856		3	CG44174	-0.210084	2.78872							X	CR43260	0.272889	3.06427
2	a	-0.213058	4.65539		3	PH4alphaMP	-0.209664	2.04385							X	CG42797	0.27304	6.53929
2	Gprk1	-0.212932	4.42187		3	CG8005	-0.209594	2.06381							X	CG9101	0.273144	7.01723
2	CR44218	-0.212923	1.52669		3	CG34300	-0.209586	4.98088							X	CG1724	0.27329	6.22245
2	mio	-0.212641	5.31926		3	RacGAP84C	-0.209546	5.45783							X	Rab9Db	0.273403	2.35569
2	robl22E	-0.212235	6.298		3	CG32267	-0.209479	6.68086							X	CG32537	0.274396	2.28621
2	CG8389	-0.211989	4.62067		3	CG6912	-0.209447	1.72447							X	CG9519	0.274543	1.03351
2	CG11885	-0.211912	5.75852		3	CG6409	-0.20928	7.22606							X	CR43289	0.274659	3.54244
2	Tpc2	-0.211623	6.76124		3	CR46127	-0.209236	3.26755							X	CG15296	0.274891	6.98721
2	CG15673	-0.211527	2.28672		3	CR44348	-0.209003	0.0928099							X	Naxe	0.274893	3.79957
2	tou	-0.211423	5.02279		3	CG17930	-0.20873	1.56751							X	CG12061	0.275074	5.97249
2	CG30008	-0.211319	2.81439		3	how	-0.208496	4.7589							X	Ubr3	0.275086	7.51312
2	CR44863	-0.211195	0.822217		3	Ccz1	-0.207918	4.06469							X	CG11752	0.27525	2.85573
2	salm	-0.211009	4.50173		3	CG14130	-0.207664	3.27634							X	Mvb12	0.275873	6.09999
2	KFase	-0.210747	3.86814		3	CG2267	-0.207633	9.67885							X	rux	0.276258	7.13729
2	CG4497	-0.210338	5.12878		3	CG31286	-0.207456	7.25132							X	CG2662	0.27639	3.90706
2	RyR	-0.210259	4.4082		3	Cyp6d5	-0.2074	6.98214							X	Trxr-1	0.27681	7.82791
2	Tim23	-0.210245	8.32172		3	CG8508	-0.207305	7.31722							X	Sptr	0.276844	2.93936
2	Tsp	-0.210214	6.07834		3	CR44337	-0.207298	3.15091							X	PpV	0.276937	3.05599
2	CG8405	-0.209848	5.50829		3	CG7458	-0.206834	1.9091							X	Nsun2	0.276961	4.43509
2	pim	-0.209846	5.48951		3	Su(var)3-9	-0.206735	4.01604							X	AMPKalpha	0.277004	6.04562
2	CG11777	-0.209797	3.91358		3	Invadolysin	-0.206643	5.60522							X	CG1840	0.277282	4.09657
2	COX6AL	-0.209485	7.61492		3	CG7857	-0.206461	5.83749							X	CG18130	0.277617	7.96776
2	Gs1	-0.209469	3.48303		3	CG34454	-0.206394	0.353407							X	Nmd3	0.277672	3.07538
2	Ku80	-0.209319	4.9283		3	Ldh	-0.206172	5.02912							X	CG12773	0.278255	4.1964
2	CG15483	-0.209268	6.94224		3	alphaTub85E	-0.205985	7.34996							X	CG18809	0.278954	3.99209
2	rgr	-0.209198	4.27922		3	CG18600	-0.205968	5.31243							X	CG5062	0.278992	7.35409
2	sano	-0.208683	3.05257		3	CG14252	-0.205418	5.10396							X	Prosbeta2R1	0.279368	6.3936
2	CG44163	-0.208653	5.27121		3	CG8927	-0.205228	4.06577							X	DNAlig4	0.280296	4.77778
2	eIF3h	-0.208096	7.12737		3	Taf7	-0.205198	5.01306							X	CG45492	0.28051	3.65737
2	CG18507	-0.208052	4.19632		3	gpp	-0.205054	8.54437							X	Tak1	0.280547	2.73003
2	CG3788	-0.207613	8.58043		3	Arp5	-0.205048	6.38242							X	CG8010	0.280606	3.63313
2	CR44983	-0.207297	0.994821		3	P5CDh2	-0.204958	-0.0233458							X	narya	0.280956	0.549496
2	CG13564	-0.20729	6.00163		3	vih	-0.204935	8.13844							X	CG16989	0.281077	4.68193
2	msb1l	-0.20705	5.92682		3	CPT2	-0.204424	2.35597							X	Pmp70	0.281316	4.21075
2	CG42752	-0.207034	5.67594		3	mus301	-0.204412	3.47932							X	por	0.281705	3.207
2	CG17258	-0.206931	6.12182		3	CR44020	-0.204263	0.733122							X	Vps4	0.281838	6.14716
2	Spn28B	-0.206821	2.21599		3	CR43253	-0.204163	3.48888							X	CG32806	0.282231	6.68722
2	ND-MWFE	-0.206687	5.60116		3	Hml	-0.203644	4.36049							X	CG12231	0.282422	5.02612
2	azot	-0.206685	6.42088		3	CG3330	-0.203577	10.0965							X	CG45002	0.282533	2.14455
2	MFS14	-0.206295	3.74936		3	CG9853	-0.203556	6.41386							X	CG43088	0.282638	3.12551
2	CG34175	-0.20603	1.93929		3	alpha-Man-IIb	-0.203554	2.97709							X	CG6481	0.283179	8.45559
2	CG6262	-0.205786	10.1196		3	TrpRS-m	-0.203271	9.95323							X	Alr	0.2835	6.86788
2	Rbp9	-0.205688	6.66889		3	CG33500	-0.203123	1.13149							X	CG4281	0.284234	4.11182
2	CG42691	-0.205471	6.05093		3	CG14113	-0.202816	7.00619							X	CG2260	0.284631	3.37077
2	CG14034	-0.20541	3.70148		3	Sms	-0.202662	5.99292							X	CR45521	0.284703	1.47494
2	ms(2)35Ci	-0.205274	7.03849		3	CR45571	-0.202419	3.36195							X	CG1824	0.284723	4.66344
2	CG12699	-0.204912	11.5732		3	Root	-0.202358	8.35086							X	kz	0.28474	2.68634
2	Kr-h1	-0.20445	0.939796		3	Ir68b	-0.202183	0.993843							X	CG4593	0.28547	3.71457
2	mRpL24	-0.204408	4.97509		3	CG43447	-0.202113	3.39345							X	dx	0.285522	3.211
2	CG17097	-0.204303	8.19833		3	CG13288	-0.201756	1.60153							X	ph-d	0.28555	2.3856
2	CG43069	-0.2043	6.23133		3	CG18549	-0.201602	3.3792							X	LysRS	0.285671	4.61153
2	Smyd4-3	-0.203772	2.25201		3	CG43319	-0.201553	0.704284							X	Ns3	0.286091	3.36571
2	CG10348	-0.203764	4.60068		3	CR46095	-0.20154	3.33934							X	Bx	0.286547	2.60869
2	CG14763	-0.203639	7.24776		3	CG6845	-0.201329	4.1347							X	l(1)G0004	0.286759	3.09517
2	CG18659	-0.203543	8.02206		3	CG4836	-0.201236	13.3626							X	CG2209	0.286994	6.46853
2	chn	-0.203511	3.16985		3	CG4022	-0.201033	5.67859							X	mxc	0.287256	3.13593
2	Pld	-0.203235	1.84141		3	CG32086	-0.200979	7.17871							X	CR46272	0.28822	-0.105978
2	CG15711	-0.203222	6.83339		3	CG31510	-0.200734	5.88497							X	CG17333	0.288227	4.81857
2	CG4995	-0.203034	8.35344		3	Cad86C	-0.200487	3.12721							X	RabX2	0.288626	4.21706
2	Tps1	-0.202711	5.54332		3	CG32354	-0.200202	2.55209							X	mh	0.28884	3.72893
2	Tret1-2	-0.202671	5.05036		3	Plod	-0.199646	4.19456							X	r	0.28896	6.38667
2	spen	-0.20247	6.33293		3	eIF4E3	-0.199322	8.57689							X	CG33252	0.288988	6.15209
2	CG5160	-0.202178	0.832531		3	CG45076	-0.199277	3.00222							X	CG15317	0.28899	1.3202
2	CG2964	-0.201989	8.27772		3	Ktl	-0.199238	1.94039							X	CG3847	0.289087	3.40974
2	CG30222	-0.201929	7.1406		3	CG6983	-0.199128	3.99234							X	CG14615	0.289447	2.20853
2	CR32835	-0.201885	7.65013		3	CG15547	-0.199008	7.7683							X	betaNACtes4	0.289924	4.77948
2	CG31687	-0.201762	3.77586		3	MBD-like	-0.198869	5.23097							X	CG33669	0.290017	6.04849
2	l(2)37Bb	-0.200893	5.7727		3	CG13607	-0.198779	0.893787							X	CG15912	0.29042	3.07213
2	CG30323	-0.2006	4.22147		3	CG10177	-0.198777	7.81598							X	CG44774	0.290709	9.44975
2	CG17075	-0.200141	2.77437		3	djl	-0.198754	9.36749							X	CG15056	0.29118	4.57077
2	CR44697	-0.200042	0.0861537		3	CG12020	-0.198668	7.65333							X	CR43614	0.291682	-0.0776849
2	CG17104	-0.199707	6.9214		3	CG43222	-0.198497	7.82092							X	CG34328	0.291745	3.81622
2	PpY-55A	-0.199174	6.52692		3	CG31468	-0.198426	10.1548							X	CR43297	0.291835	5.29452
2	CG17669	-0.198722	6.91352		3	nAChRalpha4	-0.197991	2.64899							X	Stt3A	0.292548	4.76081
2	stc	-0.198651	6.93343		3	CG32026	-0.197766	9.25428							X	CG15882	0.29292	4.15335
2	CR44617	-0.198159	2.37365		3	CG5039	-0.197646	2.1164							X	Coa7	0.292971	4.46818
2	CG15125	-0.197784	6.06084		3	CR45434	-0.197602	4.02131							X	CG4557	0.293036	5.64496
2	whip	-0.197539	7.58579		3	CR7448	-0.197329	0.641383							X	Ubi-p5E	0.293342	8.71835
2	robo1	-0.197462	5.32622		3	Rab11	-0.197329	6.78005							X	Ptp10D	0.29469	6.66388
2	mre11	-0.197254	3.06107		3	SMSr	-0.197132	8.11087							X	CG2574	0.294862	7.45719
2	CG9886	-0.196885	1.76317		3	Mlc2	-0.197126	6.24679							X	Nna1	0.29544	9.80366
2	CG12963	-0.196709	7.08293		3	robl62A	-0.196942	9.80584							X	Ranbp16	0.295532	7.87725
2	Dll	-0.196612	0.8324		3	Pitslre	-0.196937	4.74237							X	Grip128	0.295607	4.73403
2	Sr-CIV	-0.196501	1.14794		3	CG14102	-0.196715	2.19082							X	mahe	0.29665	7.31787
2	CG30178	-0.196256	5.87736		3	CG42526	-0.196481	2.21059							X	CG33172	0.296746	0.909955
2	Myd88	-0.196233	3.53531		3	CG43331	-0.196374	6.87298							X	CG17841	0.297342	4.2611
2	CG2839	-0.196062	1.16739		3	Usp10	-0.196284	7.95913							X	Gga	0.29749	4.73037
2	Usp20-33	-0.195841	8.10669		3	CG11168	-0.195589	5.72187							X	CG33664	0.297725	6.32563
2	CdGAPr	-0.195766	8.12662		3	Sprn	-0.195533	8.26873							X	CG6379	0.297821	4.66181
2	CG43106	-0.195538	4.99376		3	CG10841	-0.195491	9.40362							X	Traf-like	0.298613	3.16926
2	ND-13A	-0.195388	7.68821		3	ttm2	-0.195352	8.4453							X	Cda4	0.299927	1.52804
2	CR45375	-0.194915	1.59995		3	red	-0.195267	7.71172							X	Cyp4d1	0.30037	0.7467
2	CR45303	-0.194847	4.28148		3	NKCC	-0.195082	4.34364							X	Upf1	0.300708	6.56957
2	CG4282	-0.194759	2.2686		3	CG1638	-0.195018	6.58279							X	p115	0.301089	4.29327
2	TrissinR	-0.194016	0.404141		3	CG8066	-0.194169	1.53927							X	sicily	0.301143	4.04525
2	CG46059	-0.193725	10.4914		3	DNApol-delta	-0.194083	3.6736							X	mus101	0.301467	4.48016
2	DJ-1alpha	-0.193579	5.25277		3	Mhcl	-0.193611	5.87577							X	CR45622	0.301758	4.03153
2	CR44493	-0.193428	5.00851		3	ash2	-0.193546	4.71779							X	CG10803	0.30237	5.02799
2	Cam	-0.19288	9.05757		3	CG31097	-0.192858	1.43396							X	CG45488	0.302543	4.80916
2	CG10859	-0.192357	9.35154		3	Ino80	-0.192759	5.32181							X	mRpL3	0.303475	3.59211
2	CG31637	-0.19222	2.86667		3	pxb	-0.192619	2.1192							X	CG10793	0.304301	5.91118
2	Gr28a	-0.192121	1.29964		3	Mipp1	-0.192524	3.7145							X	CG1722	0.304426	7.46424
2	CG30350	-0.192009	8.08582		3	qm	-0.192383	4.69378							X	c11.1	0.305974	4.53145
2	Cyt-c-d	-0.191767	8.49426		3	CR44156	-0.192236	4.10664							X	X11L	0.306659	5.71223
2	CG9945	-0.191541	5.01061		3	DNApol-eta	-0.191832	2.4214							X	mof	0.306674	4.27001
2	CG3565	-0.19105	7.53714		3	CG3306	-0.191773	7.64951							X	vilya	0.307035	2.2477
2	CG30460	-0.19086	9.12237		3	CG45428	-0.191683	5.14918							X	Tango4	0.307038	2.288
2	CG34054	-0.190406	-0.456195		3	SPARC	-0.191681	5.20554							X	CG15332	0.307579	4.48993
2	Pof	-0.189719	10.3862		3	CG12084	-0.191327	5.82981							X	Pdha	0.307657	4.24349
2	GstE1	-0.189389	4.03224		3	Obp83cd	-0.191201	0.203923							X	mRpL14	0.308058	3.07873
2	CG8908	-0.189371	4.94989		3	CG4730	-0.191163	3.7422							X	Snx27	0.308571	3.37161
2	mib2	-0.188886	9.47584		3	CR45983	-0.191074	0.260617							X	CG2865	0.308722	6.6684
2	CG11635	-0.188772	8.3285		3	Lkb1	-0.19102	7.84575							X	CG14230	0.309111	2.26218
2	Jabba	-0.188692	4.14943		3	CG10919	-0.190669	7.58352							X	RPA3	0.309231	2.97228
2	CG12448	-0.18867	7.87279		3	SMC5	-0.190655	6.91077							X	SPR	0.311022	2.61164
2	Tsp26A	-0.188627	3.60162		3	CG13075	-0.190473	1.57556							X	CG42237	0.311327	1.57968
2	swm	-0.188479	5.70516		3	CG6966	-0.190418	5.59291							X	CG1789	0.312005	3.45168
2	CG42523	-0.188418	8.91514		3	CG15025	-0.190346	7.81412							X	CG43784	0.312225	5.07547
2	yip2	-0.188247	5.14621		3	Six4	-0.190187	2.87863							X	eIF2Bbeta	0.312238	4.23557
2	CG31787	-0.188152	7.49396		3	timeout	-0.190059	4.69101							X	CG15599	0.312327	5.84079
2	Cka	-0.188084	7.38275		3	CG12035	-0.190054	7.34787							X	boi	0.31241	3.09699
2	CG31819	-0.187972	7.72445		3	DNApol-alpha73	-0.189874	2.363							X	CG16952	0.313048	4.31918
2	stau	-0.187872	5.11839		3	RpL10Aa	-0.189837	7.7348							X	jb	0.313809	2.69541
2	CG5790	-0.187758	9.63452		3	l(3)mbt	-0.189767	6.01821							X	CG9650	0.313838	2.06013
2	CR44284	-0.187715	1.84984		3	Mst98Ca	-0.189603	10.9781							X	CG9215	0.313864	4.18638
2	CG6984	-0.187571	0.771208		3	msps	-0.18949	7.95105							X	CG45487	0.314261	2.60943
2	CG42585	-0.187102	5.13415		3	CG34354	-0.189457	1.52568							X	CR46273	0.314561	0.147854
2	Ugt301D1	-0.187085	0.732103		3	CG13842	-0.189449	1.92673							X	temp	0.315176	3.01385
2	CycE	-0.186945	5.25342		3	CG13847	-0.189069	1.78531							X	prage	0.315317	8.63213
2	CR44413	-0.186941	3.47703		3	CG10053	-0.188968	5.75289							X	hop	0.316004	4.9759
2	Taldo	-0.186781	5.05805		3	CG14183	-0.188921	8.9474							X	CG13760	0.316075	3.566
2	Toll-7	-0.186565	5.54166		3	CG31013	-0.187937	6.69518							X	eIF5	0.316132	4.56005
2	CG4622	-0.186039	4.86109		3	CG13631	-0.187792	2.86846							X	Ilp6	0.316216	3.5729
2	CG44405	-0.185938	5.20052		3	CG32161	-0.187733	7.38533							X	CG17003	0.317441	6.7649
2	CG8245	-0.185892	7.65656		3	TfIIEbeta	-0.187715	5.32922							X	CG7772	0.318344	6.05376
2	CG15412	-0.185854	0.904931		3	CG14879	-0.187619	0.387449							X	Nep3	0.318631	1.83591
2	papi	-0.185766	7.80633		3	CG7140	-0.187397	8.37286							X	CG1314	0.319293	7.55675
2	CG34183	-0.18568	1.94856		3	DCAF12	-0.186979	5.86471							X	SkpD	0.320051	5.34788
2	CG30369	-0.1855	6.92409		3	sas	-0.186876	4.7886							X	CG2898	0.320174	6.59573
2	CG15256	-0.185217	7.3545		3	CG33110	-0.186624	3.60276							X	Vsx1	0.320508	-0.288571
2	CG13203	-0.185205	3.40293		3	CG14740	-0.186368	9.17565							X	hpRNA:CR46342	0.320891	4.43617
2	Mad	-0.185094	5.44522		3	CG33340	-0.186232	11.7556							X	CG12535	0.321201	5.80023
2	CG7251	-0.185074	8.62397		3	CG6752	-0.186032	9.03116							X	ArgRS	0.321411	4.35398
2	CG33474	-0.184543	1.12903		3	Pi3K68D	-0.185988	7.25821							X	Andorra	0.321569	5.36682
2	CG8229	-0.184035	3.38689		3	zfh1	-0.18598	4.30949							X	CG3679	0.32161	4.20894
2	CG15625	-0.18359	6.89225		3	CR45809	-0.185968	1.66551							X	CG32718	0.321872	6.38192
2	Ent1	-0.183399	1.87194		3	CG10164	-0.185736	9.13635							X	betaNACtes5	0.323872	1.53073
2	esc	-0.183372	2.79862		3	CG34286	-0.185702	5.90994							X	Ant2	0.324123	9.27553
2	ths	-0.183115	3.22454		3	Tpl94D	-0.185305	9.23974							X	CG33666	0.324394	5.69575
2	Art2	-0.183022	4.42477		3	pygo	-0.185255	7.03669							X	CG9030	0.324904	6.52701
2	CG17739	-0.182605	3.4795		3	cpx	-0.185072	3.61209							X	CG11178	0.325349	3.32259
2	Aldh	-0.182505	9.77575		3	CG14668	-0.185039	7.30583							X	Mvd	0.326555	2.08484
2	Corin	-0.182258	1.47676		3	Rheb	-0.185017	6.12049							X	CR45613	0.326674	1.91589
2	CG33307	-0.181904	3.48028		3	Vps24	-0.184695	0.687148							X	CR45519	0.326953	0.179323
2	CG11327	-0.181852	9.22161		3	CG8072	-0.184303	5.81169							X	Efhc1.1	0.327047	7.69764
2	l(2)gl	-0.181826	5.66268		3	dnk	-0.184272	4.02007							X	CG15579	0.327456	6.06456
2	CG34446	-0.18182	0.133548		3	CG7272	-0.184257	3.24953							X	RhoGAP16F	0.330033	1.92298
2	LManII	-0.181799	4.9782		3	Mesh1	-0.184032	1.26868							X	Myo10A	0.330215	0.851941
2	Marcal1	-0.181397	4.18435		3	CR44360	-0.184007	2.57163							X	CG11158	0.330533	1.24454
2	CR43764	-0.180254	2.26289		3	CG34274	-0.184002	6.75793							X	Edem1	0.330587	5.11618
2	CG15429	-0.179925	6.07482		3	CG15498	-0.183768	7.41514							X	CG12679	0.33064	7.59741
2	CG30416	-0.179658	7.43106		3	CG42824	-0.183739	0.189219							X	CG15452	0.330651	6.93788
2	CG13186	-0.179573	7.3445		3	abd-A	-0.183697	5.15074							X	CG12609	0.33077	7.22296
2	cass	-0.17937	6.41037		3	CG31122	-0.183535	3.48475							X	f	0.330918	1.80883
2	kon	-0.179243	2.86019		3	CG11779	-0.183234	8.59553							X	CG12691	0.331212	5.8614
2	Cdk5	-0.179195	3.90798		3	DCX-EMAP	-0.183187	1.77546							X	CG43843	0.331791	3.56761
2	CG10600	-0.178658	7.72667		3	CR45599	-0.183117	2.33218							X	CG1529	0.331864	2.7035
2	CG34161	-0.178572	6.93483		3	S-Lap1	-0.182209	12.8278							X	CG17601	0.332529	2.32035
2	CG10934	-0.17856	8.29329		3	CG8043	-0.182197	8.58758							X	BORCS5	0.332669	4.87759
2	CR43721	-0.178436	1.52699		3	kay	-0.181482	5.01274							X	HP5	0.333128	2.09826
2	ttv	-0.178334	4.59692		3	CG7131	-0.1808	9.96038							X	CG13021	0.333798	5.3925
2	RpL37b	-0.17789	5.80509		3	DNaseII	-0.180746	0.929877							X	CG18155	0.33384	7.71006
2	CG13442	-0.177662	8.51061		3	Rab26	-0.180647	-0.346251							X	Fum2	0.3342	7.47025
2	SCCRO3	-0.177401	7.82608		3	CG6688	-0.180184	2.80549							X	Miga	0.334852	5.78292
2	Cf2	-0.177323	5.1132		3	CG18808	-0.179979	6.51257							X	CG42577	0.33491	2.34125
2	CR44075	-0.177116	3.60973		3	Hel89B	-0.179952	6.36612							X	Cdk7	0.336262	3.78251
2	CG8746	-0.176971	8.66224		3	CG15506	-0.179246	2.57833							X	CG34330	0.336722	1.65592
2	clos	-0.176911	4.43381		3	CG43897	-0.179042	4.89147							X	CG14803	0.336752	2.62204
2	CG14743	-0.1769	4.06304		3	CG3222	-0.178838	8.68516							X	THADA	0.337216	2.49881
2	GLS	-0.176803	7.71728		3	CR43881	-0.178833	3.6154							X	RhoU	0.33722	1.65949
2	CG11050	-0.176764	2.93932		3	CG43072	-0.178792	5.99416							X	Rab9Fb	0.337478	4.57435
2	CG10949	-0.176751	3.36263		3	glo	-0.178469	5.57878							X	CG34334	0.337503	4.5112
2	rho-5	-0.176509	1.57947		3	CR44179	-0.178397	-0.418077							X	CG18508	0.337794	6.17781
2	CR44418	-0.175505	4.09638		3	CG31178	-0.178303	9.53526							X	CG9106	0.338547	7.76702
2	CG17224	-0.175468	4.23344		3	jagn	-0.178109	5.07349							X	dwg	0.33868	2.31443
2	Drl-2	-0.175275	2.16617		3	CG42655	-0.178061	3.46498							X	CG12717	0.340292	1.80605
2	CG33310	-0.175222	5.2079		3	CG7457	-0.178047	3.45447							X	CR17438	0.340768	6.44281
2	CG13337	-0.175121	9.44381		3	rgn	-0.177801	4.67114							X	Nup205	0.340864	3.81996
2	CG15286	-0.175039	8.44797		3	ohgt	-0.17767	6.32473							X	CG12637	0.341099	6.52118
2	Mccc2	-0.174964	2.6612		3	Cpr76Bc	-0.177657	-0.0450434							X	CG7423	0.341178	4.87298
2	Dg	-0.1749	6.59832		3	CG31275	-0.17729	7.1248							X	CG11696	0.341776	3.95918
2	CG13970	-0.174638	3.32322		3	CG14736	-0.177224	6.81588							X	CG3038	0.341849	1.75373
2	CG30187	-0.17452	2.03458		3	Poxm	-0.177202	2.21607							X	Karl	0.342169	-0.128423
2	CG16713	-0.174462	0.640428		3	trx	-0.177199	5.09945							X	ric8a	0.342671	4.60035
2	CG42364	-0.174454	3.28365		3	dysf	-0.177145	0.259342							X	CG3191	0.342982	3.78939
2	CG1358	-0.174299	2.6501		3	CG14151	-0.177006	5.75065							X	Usp16-45	0.343022	7.0269
2	Uhg2	-0.174283	1.17631		3	Lrrk	-0.176681	3.88796							X	CG8142	0.343524	3.44725
2	Scp1	-0.17427	0.530938		3	CG14294	-0.176577	6.62093							X	CG11134	0.343615	3.80891
2	CG1407	-0.174202	5.73734		3	CG33060	-0.176355	7.19855							X	CG15330	0.343814	5.07976
2	qkr58E-2	-0.17412	4.14662		3	CG9391	-0.176222	6.46499							X	DIP-alpha	0.344397	2.40903
2	Got2	-0.173745	7.83655		3	CG7702	-0.175717	4.9077							X	CG12184	0.344819	7.38218
2	wb	-0.173715	4.31809		3	AOX2	-0.175437	2.49162							X	CG9281	0.345293	8.3859
2	Oda	-0.173489	7.37489		3	CR45182	-0.175385	1.48275							X	CG44385	0.345498	5.54143
2	CG9596	-0.173268	1.88809		3	CG10467	-0.175361	2.21672							X	tko	0.346039	3.4629
2	Col4a1	-0.173063	6.34122		3	CG14147	-0.175242	1.79083							X	CG32708	0.346238	3.98465
2	CG31740	-0.172998	11.3042		3	pb	-0.174813	3.20531							X	CG9723	0.347007	6.10917
2	CG2291	-0.172702	8.21966		3	mesh	-0.174762	3.73887							X	CG13375	0.347267	2.41257
2	CG2127	-0.172698	11.6683		3	Rnf146	-0.17467	6.37303							X	IntS2	0.347721	4.02011
2	CG16848	-0.172496	6.1002		3	CG11841	-0.174532	0.226022							X	sbm	0.347835	3.49463
2	CG5539	-0.172275	8.56933		3	CG33489	-0.174402	7.1869							X	Cht6	0.347902	2.15984
2	GLaz	-0.172088	3.842		3	CR45029	-0.173995	0.854729							X	swaPsi	0.347915	6.97376
2	pio	-0.171984	2.22561		3	Wdr33	-0.173781	4.99601							X	CG10352	0.347992	2.3124
2	Pgant5	-0.171975	5.41521		3	CR10991	-0.173348	3.91709							X	CR32745	0.348034	1.59815
2	CG43066	-0.171374	3.74543		3	sls	-0.172047	7.70732							X	betaNACtes1	0.348841	3.84798
2	NtR	-0.171289	2.44093		3	eIF4E5	-0.172029	9.0426							X	CG11417	0.348867	3.39336
2	CG31776	-0.171239	5.20854		3	fid	-0.171914	3.75445							X	meso18E	0.348901	4.07178
2	CG10139	-0.171107	4.00267		3	CG15922	-0.171793	4.42771							X	mip130	0.349405	3.04849
2	CG7191	-0.171055	1.90668		3	grsm	-0.171644	8.61325							X	mldr	0.350326	2.54928
2	yellow-d	-0.170861	1.17951		3	CG31473	-0.171586	7.71819							X	ben	0.350751	5.63338
2	CG10495	-0.170792	2.67536		3	CG8549	-0.171529	6.45924							X	CG2887	0.353116	5.66209
2	unc-104	-0.170588	4.77507		3	CR43930	-0.171363	0.613987							X	Rrp45	0.35371	3.02235
2	CG15628	-0.170454	1.52988		3	CG43049	-0.17136	6.43827							X	CG17600	0.354008	4.75762
2	CG1663	-0.170373	5.22699		3	Crtc	-0.171018	4.34187							X	CG33665	0.354508	6.10568
2	shg	-0.169936	5.8811		3	GstD1	-0.170824	8.20993							X	CG6324	0.355007	5.04548
2	Hsp60D	-0.169887	8.68538		3	tut	-0.170582	4.0294							X	fh	0.355138	4.21117
2	Ctf4	-0.169766	4.53125		3	CG6629	-0.170544	7.72662							X	CG14434	0.355191	2.17654
2	mEFTu2	-0.169712	8.015		3	CG6980	-0.17047	7.11155							X	sofe	0.355508	7.5037
2	CG13577	-0.169491	6.90376		3	CG7834	-0.170452	4.16204							X	2023-09-04	0.355877	1.4143
2	HmgZ	-0.169484	4.04163		3	CG18418	-0.170333	8.04566							X	CG12693	0.356062	8.08007
2	CG33998	-0.169433	1.09672		3	wtrw	-0.170206	3.92652							X	wus	0.356182	2.1296
2	Sod3	-0.169262	6.01251		3	CG42827	-0.16982	6.06297							X	xit	0.356753	2.54946
2	Arr1	-0.169145	5.57553		3	Golgin84	-0.169695	7.13433							X	rush	0.357361	6.19338
2	PIG-V	-0.169079	7.22707		3	CG6628	-0.16969	8.24031							X	CG9034	0.357515	5.43233
2	CG16898	-0.169077	6.16689		3	Prp3	-0.169679	5.55973							X	CG1785	0.357687	4.07243
2	Galt	-0.168739	2.02155		3	hdc	-0.169579	5.77816							X	CG13365	0.35861	2.85718
2	Tango11	-0.168118	7.81325		3	CG7414	-0.169551	9.96762							X	CG3703	0.3593	1.12837
2	CG31777	-0.167985	0.89445		3	CG2162	-0.169437	6.71174							X	Arp6	0.359551	2.70107
2	Rhau	-0.167827	8.82407		3	CR42862	-0.169382	7.75562							X	feo	0.35978	6.28968
2	mtt	-0.16746	0.712948		3	CG3610	-0.168969	7.7794							X	CG32720	0.360678	6.49761
2	kek2	-0.167438	0.88105		3	CG14712	-0.168662	8.54357							X	PPYR1	0.361178	6.69607
2	CG10839	-0.167237	6.44416		3	hzg	-0.168518	3.93912							X	CG15461	0.362076	6.58554
2	Btk29A	-0.166939	4.60807		3	CG32263	-0.168299	6.0811							X	betaNACtes6	0.362143	2.67392
2	CR44305	-0.166692	4.26944		3	CG31457	-0.168154	3.08222							X	CG7556	0.362385	5.64447
2	CR44278	-0.166676	2.38525		3	Irp-1B	-0.168063	4.17903							X	CG15471	0.362393	5.16143
2	shot	-0.166667	6.37442		3	CG12091	-0.168052	5.82821							X	c12.1	0.362643	4.35663
2	drl	-0.166644	1.31909		3	CycG	-0.167885	8.26739							X	CG13008	0.36304	8.91036
2	CG31924	-0.166499	6.05651		3	Tollo	-0.167819	4.48601							X	CG3777	0.363438	2.33338
2	CG34457	-0.166371	7.85997		3	RhoGEF64C	-0.167557	1.21636							X	CG1631	0.36373	6.25446
2	rost	-0.166212	4.08828		3	CG7910	-0.167551	7.07904							X	su(f)	0.363851	3.8574
2	CG6700	-0.166198	5.44733		3	Iru	-0.167419	8.40714							X	Grip84	0.363988	5.40568
2	PI31	-0.165899	8.54472		3	CG14739	-0.167325	8.15331							X	Arp10	0.364703	4.19553
2	CG8740	-0.165885	4.30014		3	CG14834	-0.167136	5.2736							X	Rab3-GEF	0.364957	0.258569
2	Cul3	-0.165862	10.296		3	GluRIID	-0.166978	0.360889							X	CG4332	0.365647	4.41452
2	CG15167	-0.165421	5.23805		3	hmw	-0.166635	8.6133							X	CG12179	0.367059	8.15548
2	CG8800	-0.165401	0.0322749		3	Bgb	-0.166559	2.65747							X	CR43495	0.367421	2.02767
2	fsd	-0.165278	4.42436		3	smp-30	-0.166544	3.74393							X	CR32652	0.36844	10.7444
2	CG34230	-0.165196	4.2393		3	IntS9	-0.166265	2.44466							X	CG42579	0.369082	1.99802
2	Swim	-0.164866	5.33407		3	Dl	-0.165904	3.53451							X	CR46473	0.369092	-0.0841462
2	ush	-0.164832	3.01936		3	7SLRNA:CR42652	-0.165669	1.94325							X	CG12206	0.369158	6.23966
2	CG3927	-0.164746	7.57821		3	PVRAP	-0.165503	0.672107							X	CR45506	0.369394	3.55221
2	CG10623	-0.164576	6.13519		3	CG43127	-0.165387	6.14261							X	CG9572	0.369934	1.19557
2	Cul2	-0.164213	7.78454		3	CG17944	-0.164557	7.56773							X	CG8326	0.370254	1.40152
2	CG42288	-0.164111	6.96185		3	CG31546	-0.164222	7.8955							X	HisRS	0.371044	4.20192
2	CG14006	-0.163154	6.92123		3	CG16979	-0.164104	8.25294							X	CG11663	0.372421	7.73142
2	Echs1	-0.1629	5.64256		3	Dic4	-0.163716	5.92558							X	CG12698	0.372564	7.13953
2	CG31835	-0.162839	5.11468		3	CG10064	-0.16364	8.41526							X	Ndc80	0.372857	3.54043
2	CG15909	-0.162532	4.59615		3	CG10483	-0.163236	3.80945							X	CG42340	0.373504	0.622636
2	CG7544	-0.162521	0.0856686		3	bru3	-0.163219	3.14611							X	Cfp1	0.373602	4.63727
2	CG15073	-0.162478	4.19367		3	Nsf2	-0.163107	5.42318							X	SWIP	0.374132	2.90624
2	Gpat4	-0.162386	6.71611		3	PGRP-LB	-0.163004	2.32272							X	CCKLR-17D1	0.375638	0.0772144
2	Tengl3	-0.162302	7.36253		3	eIF4G2	-0.162726	10.6055							X	CR46472	0.376373	0.255729
2	CR44083	-0.162208	0.155361		3	CG13025	-0.162252	4.02441							X	Klp10A	0.376935	8.61482
2	CG1416	-0.161509	6.69096		3	CG32445	-0.16217	9.25572							X	para	0.377155	0.796914
2	Ubc10	-0.161385	5.81808		3	CG31230	-0.162067	6.00579							X	Ir7b	0.377515	0.0219272
2	pnut	-0.161163	4.80771		3	poly	-0.162016	7.19012							X	CG43137	0.378427	4.39047
2	CG13127	-0.160948	5.49129		3	CG34001	-0.16198	1.84623							X	Zw	0.3787	6.22356
2	CG31793	-0.160883	3.46425		3	scaf6	-0.161732	4.53552							X	shakB	0.378713	1.28194
2	Dera	-0.160839	7.92873		3	CG8476	-0.161308	8.0413							X	Cnx14D	0.378882	5.53658
2	Sfp53D	-0.160796	2.29953		3	Usp47	-0.161306	9.31267							X	CG3740	0.379922	3.08253
2	fra	-0.160762	5.6483		3	CG8138	-0.160727	7.15904							X	CG14785	0.380892	7.92609
2	CG5381	-0.160574	4.84061		3	CG31109	-0.160726	5.01224							X	acj6	0.381138	4.7796
2	CG13088	-0.160044	8.35977		3	PpD3	-0.16059	6.70457							X	Rab27	0.381366	1.57468
2	CG44242	-0.159978	6.176		3	eIF3d2	-0.160248	8.22013							X	CR43963	0.382322	0.487182
2	Sfp24F	-0.159957	2.95818		3	Nulp1	-0.160132	8.33544							X	CG16781	0.383122	7.341
2	rau	-0.159924	2.17535		3	SpdS	-0.159018	0.230619							X	opm	0.383461	3.04523
2	ND-15	-0.159712	6.42731		3	CG5906	-0.158735	7.37956							X	fliI	0.383475	4.17401
2	gom	-0.15965	7.5662		3	E(bx)	-0.158682	7.69042							X	CG15576	0.383649	7.38375
2	CG42586	-0.159313	1.85645		3	kug	-0.158325	4.30722							X	CG9072	0.38365	6.82729
2	Arpc2	-0.159144	6.26023		3	CG17698	-0.158309	2.84856							X	CG45494	0.383797	4.59575
2	L2HGDH	-0.159116	6.75317		3	Bre1	-0.158256	4.50635							X	CG5877	0.383833	7.46822
2	l(2)05287	-0.158376	6.02556		3	scny	-0.158213	7.36041							X	CG42781	0.383866	3.80111
2	Sema2a	-0.15832	4.19218		3	Mpcp2	-0.157883	8.32693							X	Inx5	0.386399	6.6058
2	Socs44A	-0.158164	3.67955		3	ERR	-0.15767	1.66234							X	CG4880	0.386922	6.71947
2	Gpo3	-0.158094	9.39141		3	TTLL1B	-0.157479	8.03087							X	Scgdelta	0.38741	-0.205352
2	CG14757	-0.158069	7.53041		3	CG8420	-0.157382	7.25151							X	mew	0.388058	3.62203
2	salto	-0.158038	11.4784		3	lobo	-0.157366	7.4622							X	CG2875	0.388957	1.21097
2	Sec24AB	-0.157836	8.2836		3	CR43150	-0.157257	0.191605							X	CR32658	0.389053	10.3272
2	Kdm4B	-0.157706	4.21997		3	ms(3)76Ca	-0.156718	7.37526							X	Ranbp21	0.392269	6.52193
2	Eato	-0.157524	6.73172		3	CG4069	-0.156645	5.29045							X	Cdc7	0.392493	8.3533
2	nopo	-0.157447	4.0184		3	Nxf3	-0.15662	2.1007							X	w	0.392611	4.25101
2	CG4502	-0.157279	7.6601		3	CG15186	-0.156527	3.543							X	CG45490	0.392741	4.35448
2	blow	-0.157196	5.13804		3	Mps1	-0.156383	4.69917							X	Es2	0.393076	5.97041
2	CR44745	-0.156401	2.87663		3	CG2310	-0.156239	2.76634							X	CG17068	0.393829	2.02213
2	CR44918	-0.156342	2.11764		3	CR46091	-0.1561	3.60242							X	Zw10	0.394478	3.4152
2	prod	-0.156304	4.66555		3	ms(3)76Ba	-0.156055	5.27525							X	mei-41	0.396474	3.51866
2	CG42597	-0.156147	6.13473		3	CG40160	-0.155992	3.44617							X	CG10958	0.397183	7.77816
2	CR44207	-0.155588	3.26187		3	Art1	-0.155982	4.82976							X	CG4239	0.399935	2.67134
2	CG10737	-0.155323	3.97493		3	CG43246	-0.155941	5.41172							X	FarO	0.4003	-0.107578
2	CG3213	-0.155247	11.5367		3	lin-28	-0.155938	-0.0174943							X	CG3097	0.400981	2.94996
2	CG8712	-0.155062	7.75799		3	CG32022	-0.155707	6.36847							X	CG12991	0.401099	4.6576
2	CG44251	-0.154766	0.0489984		3	CG33278	-0.155527	6.62936							X	CG14631	0.401287	5.5155
2	CG43396	-0.154746	1.32015		3	Neurl4	-0.155263	7.80576							X	CG11700	0.40135	6.20407
2	CG42493	-0.15473	5.26495		3	CR43969	-0.155235	0.514871							X	CG4293	0.401953	3.94952
2	GramD1B	-0.154551	5.42701		3	Bruce	-0.155222	8.38286							X	CG1999	0.403002	9.29298
2	Ucp4C	-0.154248	7.27375		3	mRpL55	-0.155185	2.98821							X	corolla	0.403021	7.5785
2	Uch	-0.15421	8.63322		3	CG31391	-0.155142	7.57605							X	CG4199	0.403645	6.14593
2	rib	-0.15374	5.78776		3	CG6693	-0.15514	7.48499							X	CG12680	0.403918	5.06351
2	sktl	-0.153683	5.61908		3	CG15185	-0.154557	3.47711							X	dod	0.404462	5.07879
2	CG16926	-0.153209	3.92877		3	CG44837	-0.154506	0.641452							X	CG33668	0.404624	6.22109
2	yuri	-0.153128	8.77837		3	ND-20L	-0.15392	6.29389							X	CG33223	0.405758	6.50809
2	CG30432	-0.15312	5.61982		3	CG42232	-0.153851	8.3497							X	CG8568	0.405997	1.90502
2	CG10822	-0.152789	6.70032		3	MYPT-75D	-0.153526	3.45862							X	CG32713	0.407064	7.60034
2	tapas	-0.152681	6.29041		3	CG14689	-0.153243	7.60315							X	Tob	0.408598	8.34494
2	CR44208	-0.15267	5.62805		3	gish	-0.153211	10.1712							X	CG32820	0.408857	8.25467
2	boly	-0.152571	8.61879		3	CR43476	-0.152941	0.27748							X	Rhp	0.409061	0.927134
2	CG3277	-0.152522	0.798629		3	sstn	-0.152896	5.52679							X	CG10920	0.410473	8.07529
2	CG15279	-0.15247	2.35011		3	CG5623	-0.152471	6.73417							X	CG12446	0.410617	6.28635
2	Ts	-0.152385	1.775		3	CG10375	-0.152424	3.73029							X	CG6769	0.410634	3.54617
2	CR44125	-0.151406	1.55009		3	CR42786	-0.152365	-0.138064							X	Parg	0.410779	4.53402
2	otk	-0.151391	2.4153		3	CG6808	-0.152109	3.02216							X	CG11436	0.411149	0.988025
2	CR44981	-0.151149	2.70049		3	Cpsf100	-0.151999	3.9309							X	CG1575	0.411596	1.55299
2	Nhe1	-0.151126	5.62304		3	CR12460	-0.151841	0.191318							X	CR33222	0.413393	3.76663
2	Pka-R2	-0.150715	7.59786		3	mIF2	-0.151719	3.1281							X	CG12684	0.415546	7.22614
2	CG17715	-0.150683	2.15429		3	CG42458	-0.151508	3.95059							X	CG12692	0.41556	7.9554
2	Sgt	-0.150662	8.14849		3	sima	-0.151489	6.04338							X	CG2186	0.419339	3.88589
2	GlyP	-0.150654	6.07374		3	Pka-C2	-0.151389	7.27377							X	CG32819	0.419649	7.91149
2	cer	-0.150266	2.05906		3	ATPsynCF6L	-0.151176	7.0838							X	CG12395	0.419729	6.38134
2	clu	-0.150256	7.34658		3	Exd2	-0.150953	5.28123							X	Flacc	0.420904	3.73222
2	brat	-0.150203	4.19533		3	DnaJ-1	-0.150912	8.30014							X	CG12985	0.421615	4.60619
2	CG13204	-0.150152	0.880682		3	CG10126	-0.150742	8.12359							X	CG2124	0.421698	1.54856
2	CG4887	-0.150072	3.41074		3	Tat	-0.150603	8.51258							X	Gas8	0.421955	6.748
2	beta4GalNAcTA	-0.149905	3.10447		3	CG4951	-0.150476	4.72414							X	CG32655	0.422025	9.37509
2	Sply	-0.149867	4.18998		3	CG5111	-0.149809	7.38955							X	CG4078	0.422866	2.58468
2	lilli	-0.149251	7.65401		3	jigr1	-0.149789	3.93797							X	CG42699	0.423893	5.6955
2	CG6380	-0.149126	8.48494		3	janA	-0.149782	7.44742							X	CG15198	0.42543	8.65761
2	ZnT33D	-0.149126	6.91754		3	CG33056	-0.149566	1.63596							X	IntS6	0.426763	5.30467
2	BicC	-0.149088	3.93224		3	Tim17a1	-0.149479	6.7551							X	spirit	0.428908	1.9461
2	Tif-IA	-0.148771	6.47709		3	CG42529	-0.149349	7.3705							X	cyr	0.429022	1.34863
2	CR44731	-0.148745	1.77486		3	CR43424	-0.149345	5.09978							X	comt	0.429083	6.61325
2	CG8321	-0.147983	2.15761		3	msd5	-0.149318	3.56116							X	CR45608	0.429151	0.12331
2	CG31921	-0.147848	9.46395		3	CG42571	-0.149028	4.29876							X	CG5662	0.429255	6.52175
2	CG8701	-0.147727	11.6888		3	CG32119	-0.148995	9.18465							X	CG15035	0.429408	7.67546
2	CG41520	-0.147633	6.10349		3	CG10948	-0.148948	5.54415							X	CG5334	0.430146	4.52419
2	ACXA	-0.147614	8.2424		3	CR44323	-0.148846	1.55418							X	CG9114	0.431751	2.23183
2	CG13947	-0.147546	5.7843		3	wrd	-0.148594	6.79127							X	brn	0.432426	3.67169
2	Got1	-0.147514	8.95588		3	CG43317	-0.148553	5.83026							X	CG14212	0.432477	5.22826
2	CG8080	-0.147506	5.13731		3	Dpy-30L2	-0.148419	9.30085							X	CR43768	0.432625	3.53286
2	brwl	-0.147129	3.71986		3	Pgm1	-0.148244	4.06752							X	CG17982	0.43283	3.91883
2	CG12853	-0.147125	9.26024		3	Fum3	-0.14821	8.88198							X	CG43136	0.435131	5.16075
2	ProtB	-0.147122	8.95182		3	CG31525	-0.147998	7.01285							X	CR45524	0.435992	1.49419
2	Cep97	-0.147121	7.98946		3	CG10252	-0.147942	11.3253							X	CG13014	0.436523	1.35268
2	CG13202	-0.147029	4.92404		3	Cat	-0.147879	8.21855							X	Ulp1	0.437147	6.41897
2	CG46025	-0.146152	8.64412		3	CG31407	-0.147738	8.46202							X	kirre	0.437604	3.4003
2	CG13171	-0.145831	4.29853		3	mRpL17	-0.147639	3.56946							X	NetA	0.43815	1.14492
2	Cnot4	-0.145781	7.64314		3	ssh	-0.147547	8.7891							X	CG42766	0.44215	4.93322
2	Caf1-105	-0.145637	5.61126		3	CG14609	-0.147193	8.56479							X	CG16782	0.443606	9.68443
2	CG1902	-0.145519	7.79091		3	cu	-0.146487	3.78246							X	CG15459	0.445268	8.49545
2	CG3225	-0.145166	4.4143		3	CG31550	-0.146388	5.10939							X	CG43076	0.44583	5.79093
2	CG10073	-0.144773	0.168658		3	CG13063	-0.146081	1.00948							X	Trf2	0.44754	7.83203
2	Idgf6	-0.144366	4.85377		3	Eaf6	-0.146046	4.74745							X	ogre	0.448114	3.81276
2	otp	-0.144268	2.57997		3	CR45565	-0.145985	-0.0248468							X	mRpL33	0.448165	2.17677
2	CG18335	-0.14414	8.42159		3	CG14260	-0.14573	5.69277							X	CG42339	0.448322	1.64639
2	mRpL41	-0.144119	3.29276		3	CG42322	-0.145487	1.51953							X	rdgB	0.449172	8.44599
2	cl	-0.144011	7.14808		3	pyd3	-0.145416	4.48964							X	CR44834	0.449909	4.7932
2	CR40172	-0.143967	3.52132		3	CR46082	-0.144904	0.333261							X	CG13005	0.450597	1.8998
2	Gdap2	-0.143746	5.39374		3	CG5194	-0.144811	6.01627							X	LIMK1	0.451892	7.69387
2	CG8204	-0.143717	5.72255		3	CG6036	-0.144581	7.67885							X	CG5321	0.451949	0.334561
2	CCDC53	-0.143619	4.89053		3	CG5104	-0.144531	3.47338							X	CG1764	0.452455	3.0128
2	CG6614	-0.143539	6.54012		3	Wnk	-0.144139	7.27507							X	nod	0.453475	0.359108
2	CG10947	-0.142913	7.49717		3	CR45419	-0.144124	3.06276							X	CG3071	0.455133	2.09727
2	mim	-0.142521	5.23477		3	Mkk4	-0.143963	4.16034							X	CG12470	0.455143	9.85145
2	capu	-0.142437	9.66201		3	CG8870	-0.143875	1.85082							X	CR45502	0.455294	2.40167
2	l(2)01289	-0.142425	3.05791		3	Usp12-46	-0.143786	5.37556							X	CG15450	0.455554	6.32762
2	Cap-G	-0.142409	7.10674		3	Spn75F	-0.143722	3.61921							X	CG43672	0.45574	4.48273
2	Mal-A5	-0.142191	2.68773		3	CG32487	-0.143586	6.24745							X	SmydA-8	0.456061	0.537817
2	Flo1	-0.142047	4.82547		3	CG4562	-0.143466	6.31704							X	CG6999	0.45631	4.71223
2	CG11125	-0.141848	8.87203		3	Snmp2	-0.143455	3.08543							X	CG8958	0.456366	6.72111
2	Dh31-R	-0.14172	0.864204		3	Dic61B	-0.143352	6.73883							X	CG1440	0.457206	7.93048
2	CG33144	-0.141632	7.06328		3	CG1951	-0.143297	4.73629							X	CG15365	0.457875	0.968822
2	CR43100	-0.141463	5.10437		3	ana1	-0.143046	7.45865							X	Sirt4	0.458964	0.634487
2	cv-2	-0.141366	3.08857		3	CG18675	-0.142825	6.73836							X	CG15458	0.459171	6.04801
2	CR44570	-0.141233	0.854806		3	CG13252	-0.142773	3.80491							X	CG17168	0.460031	3.05807
2	Spn28Db	-0.141179	0.054322		3	CR44943	-0.142685	3.94542							X	CG32681	0.460401	5.13793
2	CG31644	-0.141117	7.94499		3	Tcs3	-0.142661	1.89302							X	sno	0.460565	8.34259
2	CG5861	-0.140969	5.25818		3	CG7376	-0.142621	4.53363							X	Tango5	0.463642	7.19646
2	CG4847	-0.140891	4.93561		3	CG13623	-0.142606	5.43603							X	CG3815	0.463919	5.54898
2	CG9416	-0.140862	3.86141		3	CR46255	-0.142316	1.47043							X	RpIIIC160	0.464117	3.4268
2	Coq3	-0.140795	3.97409		3	DNApol-epsilon58	-0.142292	3.67126							X	GCS1	0.465877	5.3238
2	conu	-0.140696	3.83703		3	Adgf-A2	-0.142016	8.91082							X	CG34434	0.468018	7.88388
2	CG3483	-0.140687	8.14569		3	Gem3	-0.141926	6.84347							X	Neto	0.468112	0.472383
2	loopin-1	-0.140627	12.4418		3	CG10752	-0.14155	6.07764							X	brv3	0.468987	5.96552
2	CG30002	-0.140606	3.33707		3	Teh2	-0.14149	-0.227259							X	CG17636	0.469214	4.86365
2	side-II	-0.14044	2.45522		3	CG32219	-0.141418	5.75686							X	CG43115	0.472437	5.46457
2	TTLL4A	-0.140276	9.74688		3	CG17744	-0.141394	7.55662							X	CG43288	0.472741	3.56001
2	CG5001	-0.140152	3.10453		3	CG1815	-0.141367	6.5889							X	CG1492	0.473522	0.612753
2	Iswi	-0.140104	7.63291		3	Dop1R1	-0.140656	1.93332							X	mRpL38	0.473957	3.84092
2	CG6441	-0.140076	9.00579		3	CG14839	-0.140421	5.71275							X	CR43132	0.476343	4.01259
2	CG34033	-0.140037	2.16748		3	CG7523	-0.139893	3.42635							X	CG6227	0.476346	3.16217
2	CG9147	-0.140026	6.82004		3	Duba	-0.139834	9.49154							X	drd	0.476448	2.85978
2	fest	-0.140015	10.9178		3	CR44684	-0.139398	1.17123							X	CG44329	0.476617	2.5473
2	Vha16-4	-0.139983	3.19842		3	CG14297	-0.139343	8.80346							X	crn	0.477988	3.2551
2	kermit	-0.139757	8.6645		3	CG11447	-0.139109	1.12665							X	CG6470	0.478157	8.21986
2	CG8414	-0.139594	3.95572		3	Exo84	-0.138925	3.42233							X	CG3342	0.479146	2.84648
2	CG14589	-0.139478	7.74873		3	CR45121	-0.138659	-0.134366							X	CG1394	0.479149	10.2608
2	CG34168	-0.139387	10.4973		3	CG32425	-0.137844	7.04329							X	CG5347	0.480047	6.16415
2	CG5267	-0.139365	0.943569		3	CG14540	-0.137493	9.74433							X	Dop2R	0.480931	2.12067
2	CG13581	-0.13934	7.37589		3	POLDIP2	-0.137265	9.16059							X	CG9570	0.481651	9.19391
2	Pfk	-0.139279	9.28187		3	Act79B	-0.137214	2.30698							X	Inx6	0.481877	3.50338
2	CG3262	-0.139174	6.05709		3	CG18764	-0.137196	0.827669							X	CG42580	0.482848	4.40596
2	CG11788	-0.13897	1.46439		3	CG17784	-0.137109	-0.28102							X	CG32588	0.484426	5.8184
2	Slc25A46b	-0.138671	7.6078		3	Ank2	-0.137079	6.33367							X	CG6867	0.48539	2.7062
2	CG11110	-0.138633	5.65556		3	CG6664	-0.137056	8.05772							X	CG1494	0.485994	5.9077
2	vlc	-0.138207	8.31311		3	I-t	-0.137001	7.48818							X	unc	0.486838	4.71947
2	CG9410	-0.138156	6.83646		3	CG5823	-0.136945	8.50312							X	CG15047	0.487434	0.971827
2	CG9890	-0.138074	3.24068		3	CG32305	-0.136822	5.03253							X	CG14052	0.487904	0.17943
2	tbrd-2	-0.137921	6.79538		3	Klp98A	-0.13654	5.76503							X	GAA1	0.488406	5.96826
2	CG9436	-0.137881	3.00046		3	S-Lap2	-0.136511	11.2377							X	CG6847	0.4887	3.91557
2	CR43811	-0.137848	0.0169558		3	CG33230	-0.136291	3.67178							X	TfIIA-S-2	0.489094	3.24267
2	CG34200	-0.137674	6.5476		3	CG13978	-0.136085	9.19841							X	CG11403	0.490916	1.62795
2	Eno	-0.137609	8.91964		3	Esyt2	-0.135563	6.03853							X	CG15891	0.493108	4.86835
2	Vps53	-0.137511	4.40827		3	sens	-0.135306	3.47291							X	CG9164	0.493275	0.542911
2	CR44389	-0.137314	3.67784		3	CG17819	-0.135222	6.89393							X	Atg101	0.493827	3.00181
2	CG13541	-0.136857	7.14605		3	CG14154	-0.135213	7.69019							X	CR33218	0.495229	7.00389
2	CG5968	-0.136712	8.40223		3	CG6163	-0.135102	4.25307							X	Elys	0.495256	7.78612
2	CG30022	-0.136702	3.04173		3	Osi2	-0.135096	2.41282							X	CG2533	0.49628	8.08956
2	NTPase	-0.136586	4.18282		3	CR45940	-0.134936	2.09693							X	CG33181	0.496456	4.53038
2	nesd	-0.136489	6.24701		3	Doa	-0.134846	5.40191							X	CG4045	0.496978	2.05124
2	CG10165	-0.136334	2.9208		3	Rexo5	-0.134741	9.95122							X	AlkB	0.497699	1.14867
2	CG10650	-0.136332	5.69957		3	alpha-Est5	-0.134558	4.30833							X	OtopLc	0.497921	1.76727
2	MESR3	-0.136275	3.82023		3	Rbfox1	-0.134515	5.89347							X	CG15578	0.499063	6.0367
2	Atf-2	-0.136174	5.76039		3	mei-P22	-0.134495	0.495463							X	CG1582	0.499233	7.37577
2	dbf	-0.136137	9.05924		3	CG12784	-0.134494	6.06995							X	Top3beta	0.500769	4.72925
2	igl	-0.135973	1.92952		3	Acf	-0.134492	4.96094							X	CG17450	0.501393	8.40059
2	CR46450	-0.135863	0.239841		3	scrib	-0.134461	6.20489							X	CG43997	0.50264	5.10985
2	JhI-21	-0.135829	4.2655		3	CG6244	-0.134394	2.51472							X	CR45537	0.502967	2.18958
2	CR44203	-0.135746	2.49459		3	CG17083	-0.134381	8.837							X	Pop1	0.503134	3.86643
2	atilla	-0.135684	2.5105		3	Arc42	-0.134351	3.93653							X	CG33235	0.503538	6.83979
2	CR43621	-0.135674	4.06646		3	Sugb	-0.134158	4.23263							X	mus81	0.503821	1.43721
2	kis	-0.135412	7.33927		3	CG34244	-0.133773	0.257827							X	CG17440	0.516456	5.07246
2	CG11929	-0.135105	8.66209		3	CG6761	-0.133481	8.60397							X	CG42749	0.516817	1.3201
2	CG43237	-0.134927	6.08126		3	Sfp70A4	-0.13341	1.57117							X	CG5800	0.517322	3.55057
2	IntS8	-0.134756	2.6948		3	Jarid2	-0.133357	4.25189							X	CG32548	0.518651	9.80826
2	homer	-0.134638	6.7155		3	Alg-2	-0.133353	4.38465							X	boil	0.51881	7.7145
2	CG13197	-0.134324	7.28967		3	CG11438	-0.133248	5.14887							X	CG1561	0.519321	0.44784
2	mRpL4	-0.133326	3.97981		3	CG13663	-0.133164	3.85167							X	CR43152	0.523996	6.71493
2	Rbsn-5	-0.133305	5.6938		3	emc	-0.132923	3.48732							X	CG1504	0.529206	0.973994
2	CG6770	-0.133109	6.89413		3	CG12290	-0.132827	2.9007							X	Sp1	0.530637	1.49692
2	Pez	-0.132893	3.46799		3	nAChRalpha1	-0.132626	3.45806							X	CG14431	0.531543	2.18054
2	Dyrk2	-0.132494	6.22801		3	CR45649	-0.132623	1.33422							X	CG32572	0.533682	7.36278
2	eIF2Bdelta	-0.132465	5.14647		3	CG31145	-0.132469	3.41364							X	CG11068	0.533908	8.41521
2	Pomp	-0.132457	7.21001		3	BigH1	-0.132408	6.04734							X	CR15345	0.538393	1.61881
2	CG30110	-0.13243	6.47918		3	CG31008	-0.132146	7.6489							X	CG33667	0.539285	6.94647
2	CR44059	-0.132232	3.17525		3	CG32461	-0.132086	6.08863							X	sog	0.542103	5.07331
2	CG12861	-0.132126	11.3746		3	CG9624	-0.131925	7.69896							X	CG2861	0.542301	8.16509
2	Etf-QO	-0.131707	3.78412		3	GILT2	-0.131758	5.09854							X	CG3184	0.542928	1.80158
2	Fcp1	-0.131367	3.53509		3	CHMP2B	-0.131506	5.11326							X	CG7884	0.543634	1.4365
2	par-1	-0.131302	5.53974		3	Theg	-0.131492	9.31886							X	Appl	0.550335	1.90882
2	CG11018	-0.131009	8.27972		3	CG5455	-0.131474	5.81089							X	CG32755	0.55069	4.06515
2	Fgop2	-0.130929	8.13402		3	Saf-B	-0.131219	5.67248							X	CR43157	0.551795	8.47585
2	CG44245	-0.130782	2.19503		3	OXA1L	-0.131135	8.05873							X	CG9095	0.552973	2.097
2	pain	-0.130758	4.16815		3	Ho	-0.13106	6.61969							X	CG12204	0.555505	0.951331
2	GstE3	-0.130756	5.58731		3	5-HT2A	-0.131014	2.85004							X	CG15040	0.559122	6.79849
2	CG30495	-0.130642	1.47477		3	T48	-0.131	2.84167							X	zld	0.559578	3.70048
2	CG5850	-0.130601	5.90818		3	Mink	-0.130838	5.35165							X	CR44117	0.559598	0.559246
2	CG33281	-0.130571	6.66954		3	CG5144	-0.130785	8.17919							X	CR44752	0.561899	1.65952
2	EcR	-0.130476	2.17394		3	CG12105	-0.130697	1.24506							X	hydra	0.562004	9.22535
2	CG1698	-0.129801	4.92764		3	Epg5	-0.130592	5.05993							X	Reepl1	0.563457	7.36838
2	CngB	-0.129687	0.929801		3	Abd-B	-0.130444	2.54324							X	CG15336	0.564345	1.26272
2	Smg5	-0.129015	7.14275		3	CG34433	-0.130279	5.38526							X	fw	0.565747	2.57564
2	CG43919	-0.128936	2.91378		3	CG32181	-0.13026	8.98042							X	CG12661	0.566345	3.03585
2	qkr54B	-0.128707	2.65281		3	Syp	-0.130153	11.0505							X	Alp11	0.571693	6.25524
2	DNAlig1	-0.128534	2.87695		3	CR46139	-0.130092	-0.2182							X	CG1324	0.573098	10.4989
2	CG13220	-0.128144	6.41108		3	Glut1	-0.130044	5.2447							X	CG1835	0.577322	7.86934
2	CG9336	-0.12794	6.94013		3	ValRS-m	-0.130005	7.3179							X	yar	0.578705	0.0809297
2	CG3123	-0.127935	4.09539		3	CG32459	-0.129835	8.40997							X	CG32533	0.579991	3.39505
2	DIP-zeta	-0.127465	1.78683		3	fig	-0.129681	8.05793							X	CG9213	0.580541	1.50198
2	E23	-0.127336	2.21212		3	AGO2	-0.129679	6.88194							X	CG42541	0.581973	2.06911
2	CG4294	-0.127165	4.02204		3	CG32276	-0.129525	6.45977							X	CR33487	0.583964	-0.234352
2	CR43410	-0.127	3.48493		3	Timp	-0.129383	3.83626							X	IntS4	0.587617	2.66259
2	CG15096	-0.12664	3.87212		3	sphinx1	-0.129375	0.478961							X	CG8611	0.588664	1.42738
2	CG43108	-0.126588	6.4912		3	CG11399	-0.129317	3.24631							X	CG11816	0.590824	3.43991
2	CG9961	-0.126568	7.38519		3	CG31287	-0.129096	7.96295							X	CG15601	0.593018	4.30673
2	mEFTs	-0.126355	9.30878		3	ND-49L	-0.128897	7.19216							X	CG1434	0.595111	2.11429
2	CG30157	-0.12633	4.53555		3	Krn	-0.128874	3.9624							X	CG42594	0.59681	0.689145
2	CG8360	-0.126314	5.28427		3	Pdxk	-0.128823	3.94084							X	CG15765	0.599597	4.01
2	CG11474	-0.126211	7.04472		3	CR40354	-0.128699	1.53131							X	CG15577	0.601567	7.7015
2	REPTOR-BP	-0.125705	2.32068		3	Su(Tpl)	-0.128652	7.92784							X	CG15734	0.603836	6.45132
2	CG42615	-0.125688	5.11374		3	Ir94d	-0.128206	0.674094							X	CR45512	0.604634	-0.128063
2	CG13398	-0.125601	2.27875		3	Ten-m	-0.128163	5.23674							X	CG9919	0.611726	0.466275
2	Mst36Fb	-0.125374	8.29271		3	CG3301	-0.127872	5.58371							X	dgt4	0.617471	3.82737
2	CG15631	-0.125369	8.55209		3	eRF1	-0.127692	8.5739							X	2023-12-01	0.618209	2.4635
2	CG44249	-0.125367	1.55867		3	CG10361	-0.127549	1.01562							X	CG11106	0.618559	8.83827
2	CG8777	-0.125275	3.21888		3	CG7716	-0.127428	8.39761							X	CG15764	0.620995	7.26658
2	CG16852	-0.124927	6.28679		3	flfl	-0.127392	6.37204							X	CG32651	0.62619	7.82369
2	ATP8A	-0.124685	7.60157		3	Miro	-0.127378	8.64108							X	Rpp21	0.627348	-0.195011
2	Obp44a	-0.124503	10.6573		3	Claspin	-0.127362	0.402682							X	RSG7	0.627397	2.07527
2	dnr1	-0.12426	3.25526		3	e(y)2b	-0.127111	5.66991							X	Cyp308a1	0.629252	0.156719
2	CG11007	-0.124106	5.98698		3	eIF1	-0.126879	8.28381							X	CG15642	0.630185	2.20838
2	DCP1	-0.12393	4.22126		3	CG42564	-0.126854	3.62901							X	SdhBL	0.635272	9.41854
2	CG1421	-0.123764	5.14762		3	CG17122	-0.126717	7.77695							X	CR44118	0.641767	0.606264
2	Cpr56F	-0.123727	4.76156		3	CG9953	-0.126714	5.99181							X	CG32797	0.649186	2.27754
2	CG6665	-0.123689	4.04134		3	CG6527	-0.1266	8.10307							X	fs(1)N	0.653902	6.1138
2	CG34141	-0.123628	3.46585		3	CG43702	-0.12653	5.36491							X	CR32661	0.656462	9.65141
2	Incenp	-0.12352	6.52056		3	CG6066	-0.12649	3.06935							X	CG3323	0.670622	9.14179
2	DnaJ-H	-0.123329	8.98632		3	wnd	-0.126455	2.94553							X	CR32657	0.672749	9.03638
2	CkIIbeta2	-0.123255	7.14442		3	CG31549	-0.126367	5.99878							X	CG10801	0.672793	6.03209
2	CR44492	-0.123036	1.44841		3	Meltrin	-0.126299	5.04226							X	CG43077	0.677617	7.811
2	clt	-0.122878	3.48758		3	Ibf2	-0.126081	5.36577							X	CG14579	0.681106	7.59714
2	CG9664	-0.12286	4.28846		3	stwl	-0.126003	5.25757							X	hwt	0.681373	0.444574
2	CG42685	-0.122777	5.19643		3	CG8006	-0.125506	7.68701							X	Erk7	0.681576	9.29418
2	CG4892	-0.122739	5.76729		3	CG6893	-0.125467	6.55286							X	Rab9D	0.683931	1.70228
2	ND-B14.5B	-0.122739	5.58316		3	CG32137	-0.125249	7.07909							X	Yp3	0.686619	3.34825
2	CG9314	-0.122687	10.002		3	ranshi	-0.124929	0.976806							X	CG4661	0.691409	7.84395
2	CG41378	-0.122433	3.88876		3	CG7573	-0.124666	5.23001							X	et	0.697296	1.09669
2	CG9222	-0.122425	8.25587		3	cyc	-0.12456	3.70102							X	tgy	0.697546	0.54229
2	E2f2	-0.122283	6.20003		3	CG8141	-0.124526	6.15683							X	CG3526	0.701802	2.93284
2	Spn42Dc	-0.122264	6.47615		3	CG10214	-0.124339	3.76174							X	CG12239	0.710055	1.33258
2	CG9010	-0.12219	8.60957		3	fry	-0.123962	7.63917							X	CG14420	0.711975	3.28848
2	CG14072	-0.121927	4.36492		3	CG42822	-0.123904	2.45008							X	CG8565	0.717095	10.1838
2	Mpp6	-0.12181	4.69869		3	CG14556	-0.123864	6.92903							X	CG43075	0.720699	6.66893
2	CR44822	-0.121394	3.36794		3	CR32252	-0.123569	4.10312							X	CR46072	0.722976	1.43755
2	Vhl	-0.121332	0.414689		3	SPoCk	-0.123229	6.81426							X	nej	0.725529	6.72017
2	CG15111	-0.121119	8.04815		3	CG6479	-0.122811	7.01604							X	CG2871	0.727828	8.12994
2	TTLL4B	-0.121089	10.3195		3	pyx	-0.122729	4.03007							X	CG15892	0.728343	5.2822
2	hebe	-0.120728	3.48118		3	Baldspot	-0.122427	6.5701							X	Twdlalpha	0.729078	6.90024
2	Tsp42Ef	-0.120644	3.87342		3	CR45965	-0.122129	2.92723							X	CG32816	0.736779	1.97055
2	CG13108	-0.120603	0.0713427		3	CG9855	-0.122078	5.31488							X	CG34325	0.738417	6.19678
2	Df31	-0.120463	5.04992		3	Acbp2	-0.122042	5.18976							X	CG32694	0.739187	2.1037
2	CG5009	-0.120242	5.24123		3	Strip	-0.121664	8.51273							X	CG15034	0.746306	8.42347
2	Vha68-3	-0.119777	9.14745		3	CG14305	-0.121662	9.06182							X	antdh	0.746308	0.988987
2	CG1513	-0.11956	6.0398		3	CG6052	-0.121378	4.07953							X	RpII215	0.746332	5.21447
2	CG1344	-0.119552	4.34788		3	CR43252	-0.121281	3.15006							X	Mcm6	0.752073	3.78922
2	Smyd4-1	-0.119504	5.03483		3	CG4820	-0.121254	4.04068							X	CG32568	0.762812	7.38116
2	CG34172	-0.119484	1.38717		3	CR45418	-0.121107	0.208442							X	CG1958	0.763367	8.39404
2	CG15657	-0.119158	7.2587		3	CG12402	-0.120894	4.50511							X	swa	0.765168	0.768299
2	del	-0.119071	5.60844		3	Pcyt1	-0.120625	6.27461							X	CG44437	0.766343	5.96832
2	CG4329	-0.119061	8.08849		3	CG4858	-0.120607	2.91534							X	CG15200	0.778508	8.73234
2	CG11825	-0.118932	2.31763		3	CG31522	-0.120501	3.42886							X	nmdyn-D6	0.782934	1.39064
2	CR44070	-0.118753	3.54785		3	ChAT	-0.119983	0.923178							X	CR32582	0.788312	5.83566
2	drosha	-0.118727	2.32908		3	CG11251	-0.119979	7.43518							X	CR44765	0.788844	1.37283
2	CG10731	-0.118691	5.94125		3	msl-3	-0.119906	4.87108							X	CG33639	0.789464	1.41144
2	CG15385	-0.118503	1.76999		3	pps	-0.119738	6.27672							X	CG3598	0.793045	1.35312
2	CG10383	-0.118131	7.71489		3	CG5026	-0.119407	4.38359							X	CG15306	0.805878	9.57463
2	Ance	-0.117997	5.75348		3	CG3909	-0.119329	5.44853							X	CG4198	0.806744	9.20938
2	CG9934	-0.117873	8.27337		3	Mst84B	-0.119262	9.87235							X	CR32690	0.807876	9.72205
2	lt	-0.117866	5.79728		3	Uck	-0.119045	4.86876							X	CG15239	0.808211	2.70559
2	CG12860	-0.117736	11.7007		3	CG9801	-0.118867	6.40836							X	Corp	0.809208	0.0590473
2	MESK2	-0.116754	7.96153		3	CG12589	-0.118809	5.64793							X	Lrp4	0.819926	3.65137
2	cmet	-0.11673	7.43573		3	CG8543	-0.118696	0.568467							X	CG32591	0.821493	9.41537
2	Cirl	-0.116631	5.6421		3	Sras	-0.118614	3.39701							X	CG8260	0.822203	4.93275
2	LRP1	-0.11629	4.55543		3	corn	-0.118459	2.70189							X	CG32603	0.824166	1.86687
2	Slmap	-0.116085	9.77273		3	eff	-0.118445	9.78221							X	CG7246	0.838876	2.61696
2	CG4409	-0.115802	2.12024		3	Pzl	-0.118423	4.9259							X	CG11409	0.84336	0.142135
2	Lim3	-0.115489	4.77551		3	Akt1	-0.118364	6.38595							X	Nep6	0.871274	1.51063
2	Tsp42Eq	-0.115179	4.63327		3	CG6610	-0.118318	2.84882							X	Obp8a	0.876812	-0.0541501
2	fred	-0.115108	0.378899		3	CG12301	-0.118316	3.90735							X	CR46211	0.87754	2.72941
2	CG4291	-0.115036	4.42847		3	Dhc64C	-0.118087	6.52368							X	CR44430	0.888695	1.69522
2	CG16853	-0.114945	6.51271		3	CR45824	-0.11803	3.05004							X	CR43278	0.888896	8.11136
2	Camta	-0.11477	6.03643		3	CG2034	-0.117948	7.01254							X	CR44664	0.89348	-0.502718
2	CG15408	-0.114705	0.9756		3	Mi-2	-0.117893	6.31229							X	CG32547	0.899916	1.32184
2	spir	-0.114492	8.79665		3	CG8042	-0.117776	9.65856							X	CG12689	0.901439	8.4303
2	Sfp51E	-0.114364	2.93338		3	Trl	-0.117716	1.42458							X	Mks1	0.910406	2.69452
2	Elba2	-0.114296	2.16756		3	soti	-0.117665	9.12343							X	CG15208	0.910417	8.90961
2	CG17472	-0.113978	4.61428		3	Sarm	-0.117646	5.64823							X	bi	0.913047	1.91885
2	CG15109	-0.113927	9.57426		3	Paip2	-0.117607	8.7964							X	Muc4B	0.92178	3.83247
2	CG7222	-0.113873	7.31255		3	fax	-0.117518	8.48844							X	Kmn1	0.935542	1.37223
2	CG2915	-0.113795	5.65184		3	CR44400	-0.117498	0.60789							X	CR43279	0.950976	5.9607
2	shu	-0.113789	2.46645		3	CG14543	-0.117413	4.28021							X	CR42657	0.951737	8.53065
2	CG31735	-0.113758	7.52278		3	CG17186	-0.117373	3.17855							X	CG3592	0.958025	3.28801
2	az2	-0.113672	1.98585		3	Cow	-0.117195	1.62555							X	CG42346	0.962296	1.98045
2	Hs2st	-0.113664	4.63458		3	nom	-0.117192	3.79713							X	CG11584	0.980638	1.11684
2	CG5355	-0.113663	7.66846		3	Sdr	-0.117087	2.10963							X	CG9777	0.990652	7.477
2	Thor	-0.113575	4.87123		3	CG6652	-0.116936	9.40963							X	CG12498	0.993634	4.52464
2	CysRS	-0.113462	4.46517		3	CG5938	-0.116692	6.21134							X	CG4194	1.01091	-0.102768
2	CG17821	-0.113438	5.44204		3	CG7091	-0.116619	2.80931							X	rtv	1.03237	0.395156
2	CG6180	-0.113422	6.84296		3	roq	-0.116204	5.66305							X	CR45473	1.04828	-0.0699218
2	CG4712	-0.113337	8.59715		3	Scm	-0.116173	5.41167							X	CG12990	1.05687	2.25088
2	CG10341	-0.113113	2.78589		3	Teh4	-0.115996	0.487825							X	hec	1.06741	0.699836
2	ND-B17.2	-0.113083	6.47204		3	cic	-0.115911	5.9211							X	X11Lbeta	1.10104	1.25304
2	Slik	-0.113057	7.5787		3	Csk	-0.115786	6.16039							X	Lcch3	1.11443	0.199899
2	Gal	-0.11288	2.7113		3	CG6878	-0.115605	6.4265							X	CG9518	1.11661	2.01499
2	CG13385	-0.112853	7.6688		3	modSP	-0.115545	3.08676							X	CG7135	1.17605	2.0367
2	IPIP	-0.112636	4.6619		3	JIL-1	-0.115473	7.99068							X	CG3556	1.18914	1.13258
2	oys	-0.112627	7.83574		3	CG11828	-0.115248	2.38963							X	CR43835	1.1946	4.00941
2	MICU1	-0.112589	4.57597		3	velo	-0.115187	8.11629							X	Syt12	1.19769	0.863846
2	CG11808	-0.112443	3.389		3	CG2926	-0.115051	6.679							X	CR42767	1.27614	9.29695
2	Roe1	-0.112366	7.882		3	CG16711	-0.114736	7.48473							X	CR45513	1.27673	1.73357
2	CG9932	-0.112295	5.19931		3	miple2	-0.114638	4.20069							X	pot	1.27879	3.37249
2	pdm3	-0.111216	5.67579		3	MAGE	-0.114587	3.75427							X	CG15646	1.40332	1.07446
2	CG4806	-0.111063	3.16198		3	CG14701	-0.114532	0.555827							X	m	1.41252	-0.0538602
2	Magi	-0.110633	3.98524		3	Atg18a	-0.114369	4.08487							X	CG9514	1.68386	0.760391
2	CG9014	-0.109996	8.59628		3	sra	-0.1143	7.41413
2	CG18131	-0.109992	8.11701		3	CG7546	-0.114123	5.57774
2	CG18367	-0.109856	0.119147		3	foxo	-0.113939	2.72427
2	CG3473	-0.109624	6.56704		3	CG31231	-0.113912	8.49655
2	CG17486	-0.109521	4.28115		3	Pak3	-0.113654	5.7873
2	CG5561	-0.10949	7.70191		3	saturn	-0.113487	8.28336
2	Pgant4	-0.109396	0.819428		3	caup	-0.113442	2.511
2	CG31636	-0.109334	1.66071		3	NaPi-III	-0.1132	4.97809
2	CG9445	-0.109294	6.38735		3	VhaM9.7-a	-0.11314	1.74763
2	Wnt6	-0.109184	1.0901		3	CR45967	-0.112995	0.765987
2	HPS1	-0.109014	2.9419		3	CG11404	-0.112732	6.50094
2	CR40190	-0.109007	0.161133		3	IscU	-0.112639	6.44955
2	CG13766	-0.108928	2.10627		3	AdoR	-0.112537	-0.158325
2	CG10543	-0.108802	5.40821		3	CG32488	-0.112494	6.66838
2	Cyp6a22	-0.108755	1.29103		3	mfr	-0.111893	5.78768
2	Cdk5alpha	-0.108722	2.66991		3	Axn	-0.111787	5.32543
2	CG3831	-0.108478	3.49355		3	CG42263	-0.111705	6.10126
2	CG33655	-0.108333	6.85704		3	Gyc76C	-0.111633	2.81117
2	nrv2	-0.108276	9.01587		3	fbl	-0.111483	3.78824
2	CAP	-0.108209	5.32089		3	Dlc90F	-0.111365	7.49683
2	Spindly	-0.108199	4.57279		3	Fbxl7	-0.111201	3.56479
2	CG18609	-0.10815	3.00473		3	CG45049	-0.111151	4.85213
2	CG2955	-0.107775	9.85556		3	Dic2	-0.111082	8.66816
2	phtf	-0.10747	8.81302		3	Neurochondrin	-0.111003	3.92773
2	CG30383	-0.107217	2.45775		3	Prestin	-0.11098	4.54484
2	c-cup	-0.106943	7.85831		3	Aps	-0.110915	7.10165
2	CG43233	-0.106625	5.5439		3	CG17991	-0.110775	7.99414
2	Upf3	-0.10614	5.48919		3	p38a	-0.110412	4.64278
2	Naprt	-0.106131	2.14928		3	CG3337	-0.110084	3.45944
2	CG13871	-0.106107	6.30127		3	su(Hw)	-0.109914	5.37712
2	Myo28B1	-0.106045	2.53267		3	CR46239	-0.109851	3.04335
2	Sr-CII	-0.105753	3.05928		3	CG5281	-0.109817	3.97813
2	Bug22	-0.105535	8.27434		3	Uxs	-0.109092	4.70002
2	CG15136	-0.105468	6.64025		3	ProRS-m	-0.108809	2.16907
2	CG34181	-0.105438	5.83009		3	CG9722	-0.108759	6.36646
2	CG31798	-0.105237	7.83665		3	VhaM9.7-d	-0.108747	6.20335
2	CG30103	-0.104781	6.31692		3	CG9922	-0.108687	7.61078
2	PIG-N	-0.104549	5.59721		3	Nup358	-0.108274	7.01554
2	Sytalpha	-0.104521	1.27727		3	CG8319	-0.108255	3.73337
2	Picot	-0.104503	6.23332		3	Nrt	-0.10818	2.67274
2	exp	-0.104122	0.326865		3	CIA30	-0.107928	4.97658
2	cana	-0.104104	7.55182		3	nbs	-0.107801	5.10968
2	Ttc19	-0.104038	5.02267		3	CG13606	-0.107641	2.64785
2	CG3124	-0.103791	11.1326		3	Tsen54	-0.107586	5.09294
2	cta	-0.103692	3.7413		3	sinu	-0.107542	4.16488
2	p38b	-0.103645	2.02646		3	glob2	-0.107432	7.61622
2	CG42810	-0.103602	6.21033		3	CG44227	-0.107146	3.7674
2	CG8399	-0.103599	1.88624		3	CG12516	-0.107097	6.86855
2	CG43691	-0.103483	6.45438		3	neur	-0.106879	3.15861
2	Charon	-0.103334	2.45907		3	825-Oak	-0.106865	-0.53538
2	nahoda	-0.103309	5.09365		3	CDase	-0.106778	4.44687
2	sel	-0.1033	5.44979		3	CG10559	-0.106613	2.10681
2	CG12343	-0.103185	6.25816		3	Glut3	-0.106574	6.74498
2	RnrS	-0.103144	3.06456		3	RpII18	-0.106569	6.80535
2	bru1	-0.103026	10.5476		3	drpr	-0.106298	6.15287
2	maf-S	-0.102996	6.54193		3	MFS9	-0.106264	5.92269
2	Galphao	-0.102447	4.62723		3	Gale	-0.105936	5.33225
2	CG3770	-0.10233	2.93157		3	CG33290	-0.105933	2.00463
2	SdhB	-0.10223	4.71404		3	Ptpmeg	-0.105862	6.50814
2	eIF3m	-0.101601	6.75583		3	CG31141	-0.105303	7.48808
2	Snp	-0.101283	8.04277		3	Mitofilin	-0.105091	8.92371
2	CG15638	-0.101216	7.17748		3	CG7707	-0.105081	7.25536
2	sqa	-0.101171	2.29511		3	CG42668	-0.105047	8.50244
2	CG30395	-0.101168	6.6613		3	CR43893	-0.104993	3.01878
2	solo	-0.100891	0.119931		3	CrebA	-0.104895	4.61902
2	GstE14	-0.100871	0.133146		3	Sld5	-0.104835	4.22321
2	CG12851	-0.100861	5.08532		3	Octbeta2R	-0.104821	3.11109
2	CG8485	-0.100808	5.55463		3	CG7991	-0.104692	0.32848
2	sip2	-0.100624	9.60123		3	snky	-0.104503	5.51507
2	CR44777	-0.100558	4.42045		3	CG31467	-0.104232	6.08441
2	cuff	-0.100299	1.95157		3	Rrp6	-0.104113	8.54982
2	Pvr	-0.100194	5.39223		3	CG7794	-0.104044	8.37992
2	Gr59b	-0.100171	-0.495199		3	CG32444	-0.103975	7.36322
2	ste24a	-0.100149	7.2484		3	Psf1	-0.103846	2.70159
2	CR44848	-0.100141	1.38882		3	CG11726	-0.103792	6.41154
2	Lsm10	-0.10014	0.72907		3	CG12811	-0.103186	2.4249
2	Marc	-0.100019	2.53826		3	CG16791	-0.103146	4.70005
2	CG18557	-0.0997774	-0.0274868		3	by	-0.103102	2.94474
2	Epac	-0.0997668	5.04184		3	CG31211	-0.103056	5.93223
2	CR44592	-0.0995496	0.0996785		3	CG8209	-0.103052	6.20272
2	CG17292	-0.0994944	3.37257		3	CG17300	-0.102912	7.38031
2	CG12307	-0.0993802	8.14811		3	CG32369	-0.102811	3.7785
2	CanB2	-0.0989585	5.00437		3	CG13040	-0.102811	2.13477
2	Tsen2	-0.0988515	0.441724		3	CG42327	-0.10248	3.49156
2	CG12391	-0.0987244	3.07744		3	twin	-0.10239	10.143
2	fus	-0.0987003	6.48045		3	Iml1	-0.102342	3.89419
2	lolal	-0.0984416	6.15241		3	Sec63	-0.102203	5.49388
2	Trs23	-0.0984225	2.76467		3	CG7182	-0.102107	7.47521
2	Acp26Ab	-0.0983878	3.59139		3	CG17380	-0.101847	5.88903
2	Sfp33A1	-0.0981979	1.01722		3	Spps	-0.101613	3.66179
2	Rtnl1	-0.0981413	7.83911		3	Srp19	-0.101395	4.33027
2	CG30431	-0.0981407	5.89636		3	CG34375	-0.101308	2.22717
2	SelT	-0.0980523	7.13003		3	Itpr	-0.101181	3.41082
2	Egfr	-0.0980402	2.39281		3	CG7430	-0.100718	8.33168
2	CR44594	-0.0977166	1.01376		3	CG6254	-0.100697	1.45949
2	CG42556	-0.0976503	8.44224		3	UQCR-Q	-0.100688	7.40906
2	Reg-5	-0.0975064	3.84157		3	CG4950	-0.100651	1.61033
2	CG4681	-0.0973961	8.3395		3	CG14968	-0.100498	6.51269
2	VhaAC45	-0.0970127	6.26782		3	Orc2	-0.100424	2.0628
2	sli	-0.0969868	4.63692		3	Octbeta3R	-0.100368	1.7297
2	CG43755	-0.0967724	10.479		3	kto	-0.100333	6.44075
2	Fas3	-0.0967212	5.35185		3	CG34245	-0.100274	5.59778
2	CR44164	-0.0967197	1.65187		3	Cad89D	-0.100166	1.88755
2	Ing5	-0.0962572	5.59952		3	betaTub85D	-0.100035	11.5703
2	mRpL51	-0.0960018	5.19877		3	Fmr1	-0.0999972	7.79463
2	CR44660	-0.0960005	1.56467		3	CG12605	-0.0998461	8.22842
2	CG34460	-0.0959703	6.91016		3	ND-AGGG	-0.0996034	4.42718
2	CG13223	-0.0956055	3.42131		3	BI-1	-0.0992377	9.16648
2	CG5181	-0.0955806	3.944		3	CR44950	-0.0991527	3.66132
2	Pino	-0.0953877	6.68248		3	CG31404	-0.0989252	6.03326
[truncated: 3,310 more rows]

## Sheet: 12133genes_chr_FigS5C
total genes											proportion (%)					proportion (%)					proportion (%)					proportion (%)					proportion (%)					proportion (%)
12133									Down	2695	56.1458			Down	2778	52.3262			Down	52	59.0909			Down	6	42.8571			Down	370	19.5871			Down	11	33.3333
									Up	2105	43.8542			Up	2531	47.6738			Up	36	40.9091			Up	8	57.1429			Up	1519	80.4129			Up	22	66.6667
									Total	4800	100			Total	5309	100			Total	88	100			Total	14	100			Total	1889	100			Total	33	100
									Average FC	-0.0764666				Average FC	-0.0373679				Average FC	-0.115515				Average FC	0.00375276				Average FC	0.176093				Average FC	0.131265
t-test	2nd	3rd	4th	mito	X	Y		Chr	gene	logFC	logCPM		Chr	gene	logFC	logCPM		Chr	gene	logFC	logCPM		Chr	gene	logFC	logCPM		Chr	gene	logFC	logCPM		Chr	gene	logFC	logCPM
2nd		8.61724e-07	0.379173	0.46804	3.97921e-124	0.00420891		2	Rh5	-4.2965	0.914298		3	CG10472	-4.34129	2.49266		4	CR45199	-1.79073	2.41922		mito	mt:ATPase6	-0.370098	9.57706		X	Muc11A	-2.18788	2.05314		Y	ORY	-1.18461	4.44258
3rd			0.058787	0.689455	6.35686e-103	0.0125847		2	CG3257	-4.12857	4.54615		3	CG31233	-2.69049	2.18167		4	CR45201	-1.19939	1.07229		mito	mt:ND3	-0.224722	7.39351		X	Mur18B	-1.9112	4.04427		Y	kl-2	-1.03028	5.66609
4th				0.244412	1.39362e-18	0.00962529		2	CR44494	-4.07762	0.951998		3	CG18493	-2.57035	1.97096		4	RhoGAP102A	-0.811324	4.14212		mito	mt:ND2	-0.134814	4.11601		X	CG3690	-1.72671	0.717584		Y	kl-3	-0.926598	6.15048
mito					0.0304468	0.470022		2	Jon25Biii	-3.53585	2.61446		3	Smvt	-2.21679	0.704877		4	Syt7	-0.751807	1.04705		mito	mt:ND4	-0.0954513	9.15994		X	CG9512	-1.64372	2.0775		Y	kl-5	-0.9203	6.60972
X						0.404307		2	CG43401	-3.38672	2.50244		3	CG5810	-2.15027	0.619829		4	asRNA:CR44030	-0.726085	0.0434899		mito	mt:ND1	-0.0584397	9.25213		X	CG9673	-1.62182	0.460565		Y	CR45931	-0.779778	0.865765
Y								2	GluRIIB	-2.72928	0.793533		3	CR45251	-2.06523	1.1435		4	ey	-0.60529	0.396647		mito	mt:ND5	-0.0456877	8.70509		X	Lsp1alpha	-1.53434	0.4275		Y	WDY	-0.754344	3.86333
								2	CG10764	-2.6884	1.68506		3	Cpr66Cb	-1.98346	2.90845		4	CG33978	-0.588335	1.14122		mito	mt:srRNA	0.00719486	3.44343		X	CG3699	-1.15108	1.44394		Y	Pp1-Y1	-0.575424	3.35675
								2	CG12374	-2.65596	2.01187		3	CG2187	-1.95259	0.807385		4	Ekar	-0.567618	0.739083		mito	mt:lrRNA	0.0440094	14.0898		X	CG3168	-1.12359	4.081		Y	CCY	-0.556356	6.20166
								2	CG8160	-2.64052	2.65527		3	alphagamma-element:CR32865	-1.94961	1.15672		4	fuss	-0.530997	0.403787		mito	mt:Cyt-b	0.0449659	10.9781		X	CR43491	-1.05337	0.169688		Y	CR45948	-0.415864	1.77478
up/down graph								2	CG5945	-2.54911	0.528118		3	CR44554	-1.93119	2.3293		4	4E-T	-0.493222	6.58469		mito	mt:CoIII	0.0508352	11.5086		X	CG9522	-1.00858	0.0687189		Y	PRY	-0.130923	3.63636
	2	3	4	X	Y			2	CR46444	-2.54353	1.95459		3	CG7084	-1.9124	1.7627		4	CG33521	-0.461703	2.56884		mito	mt:CoII	0.0549122	10.1189		X	CR43695	-0.973299	-0.15624		Y	CR46185	-0.0933975	-0.383563
Down	56.1458	52.3352	53.6082	19.6296	35.2941			2	CG8997	-2.52866	1.82074		3	CG6733	-1.87959	0.36361		4	dpr7	-0.452199	1.06419		mito	mt:CoI	0.0802933	12.4308		X	CG15312	-0.832238	0.750353		Y	ARY	0.155634	6.40268
Up	43.8542	47.6648	46.3918	80.3704	64.7059			2	Mal-B1	-2.38784	1.00184		3	CR43453	-1.77091	3.72183		4	Thd1	-0.436683	4.27434		mito	mt:ND6	0.328582	0.199669		X	CG43229	-0.798418	0.0610716		Y	CR41506	0.194517	0.996328
								2	CG7916	-2.3135	1.75208		3	CG14292	-1.70416	2.7722		4	Gat	-0.405305	0.934344		mito	mt:ND4L	0.370958	1.64971		X	Tbh	-0.784633	2.40856		Y	Ppr-Y	0.195405	4.24681
	2	3	4	X	Y			2	CG13492	-2.2738	1.86381		3	CR44940	-1.69273	0.853763		4	asRNA:CR46065	-0.404896	0.177054							X	CG2556	-0.728122	0.515266		Y	Su(Ste):CR42430	0.241417	0.584316
Down	-56.1458	-52.3352	-53.6082	-19.6296	-35.2941			2	Cyp6a23	-2.18348	2.90676		3	DIP-delta	-1.67193	4.93474		4	NfI	-0.40109	0.426448							X	fiz	-0.693175	2.75565		Y	Pp1-Y2	0.280212	5.42436
								2	Nepl4	-2.10574	2.26295		3	CG3868	-1.64944	1.99642		4	CG32006	-0.378362	5.34853							X	CG1468	-0.69073	1.89507		Y	Su(Ste):CR42422	0.391871	-0.375487
	2	3	4	X	Y			2	CR43719	-2.06709	0.625636		3	CG11892	-1.5676	0.538085		4	bt	-0.354279	6.17622							X	CR40469	-0.679762	3.18479		Y	CR45771	0.408159	6.00429
Up	43.8542	47.6648	46.3918	80.3704	64.7059			2	CR46229	-2.03155	0.275176		3	PGRP-SB1	-1.5573	1.34694		4	mav	-0.352071	3.59763							X	Cyp4s3	-0.65557	1.21193		Y	CG45770	0.457916	4.63266
								2	CR44824	-2.02587	1.96176		3	salt	-1.54887	1.50535		4	CG1674	-0.292804	2.65738							X	CG43740	-0.633564	2.26775		Y	FDY	0.465059	4.2667
								2	CG42807	-1.94701	1.69812		3	CR44264	-1.50825	0.52282		4	CR32010	-0.278835	1.38934							X	l(1)G0469	-0.625678	1.01853		Y	CG45764	0.520136	6.25654
								2	CR44584	-1.9316	0.614223		3	CG11498	-1.48683	0.91316		4	ci	-0.270777	3.12513							X	CG5966	-0.605225	4.88998		Y	CR41423	0.522419	0.319797
								2	CR43363	-1.90033	1.98909		3	Osi23	-1.47831	-0.0721612		4	CG31998	-0.239913	5.74004							X	CG33080	-0.587756	1.79921		Y	CR45772	0.527716	5.12398
								2	CR44495	-1.89801	0.537712		3	CG9184	-1.46791	1.48447		4	lgs	-0.239716	8.12582							X	CG33557	-0.582949	2.1172		Y	CG45765	0.528802	6.41177
								2	CR44308	-1.88224	3.00557		3	CR46141	-1.46115	3.2166		4	Kif3C	-0.232985	1.84273							X	CG42240	-0.572896	4.27668		Y	Mst77Y-4	0.614963	3.44311
								2	CG30377	-1.88031	2.58427		3	pip	-1.41387	3.99704		4	CR32009	-0.218298	1.4846							X	CG4020	-0.563703	1.89863		Y	CG45766	0.61574	4.35747
								2	CR45020	-1.87667	2.18058		3	CR43849	-1.40723	4.04972		4	toy	-0.215944	0.121993							X	Mgstl	-0.528943	1.95132		Y	Mst77Y-13	0.639939	4.92933
								2	asRNA:CR42254	-1.82948	1.73072		3	CR45678	-1.40608	0.578208		4	pan	-0.194649	4.20457							X	CR45534	-0.528226	0.920837		Y	CR45775	0.679842	5.20111
								2	CR46454	-1.80091	-0.262979		3	CR45941	-1.39145	0.175807		4	apolpp	-0.189137	6.19446							X	CG15249	-0.518267	0.754011		Y	CR43176	0.708055	1.69159
								2	CR44491	-1.7897	2.33709		3	CR43631	-1.38255	0.651693		4	Crk	-0.171762	5.53107							X	CG1673	-0.486386	2.13217		Y	CR45773	0.747424	1.40266
								2	Oatp58Dc	-1.76401	1.00219		3	CG11317	-1.3698	0.924648		4	CG31999	-0.164224	2.25649							X	Sk1	-0.476622	0.205376		Y	CR46150	0.817898	1.10107
								2	CR44757	-1.75811	0.673403		3	GluRIIE	-1.36483	0.777172		4	Pur-alpha	-0.15688	3.81089							X	CG15201	-0.475656	-0.250752		Y	Mst77Y-7	0.865774	6.26238
								2	CG17716	-1.73405	1.13922		3	CR43457	-1.35994	0.983401		4	CaMKII	-0.132557	4.80434							X	CG2681	-0.472753	0.49141		Y	CR45776	1.12071	0.896376
								2	CR46268	-1.72447	3.29316		3	Jon74E	-1.35337	1.75104		4	CG11155	-0.13222	5.00155							X	CG6762	-0.470427	-0.258746
								2	CG2065	-1.70445	3.02579		3	CG8641	-1.34632	2.07596		4	Cadps	-0.125241	4.17985							X	Ac13E	-0.456971	2.95878
								2	CR45702	-1.68927	1.21631		3	CG15515	-1.34056	1.50337		4	CG11360	-0.124099	3.88041							X	CG12379	-0.454897	1.39408
								2	Gr22c	-1.65852	1.95083		3	CR43966	-1.33986	1.22295		4	anne	-0.123129	5.02559							X	Frq1	-0.451386	0.800198
								2	ppk6	-1.65632	1.48244		3	CR43848	-1.33427	2.3419		4	Zip102B	-0.11936	5.32422							X	Sik2	-0.447673	1.92321
								2	Mal-A2	-1.64653	1.08659		3	Obp99b	-1.32829	3.8196		4	CG32850	-0.117839	2.29546							X	CG44422	-0.443039	1.09675
								2	CG13516	-1.61112	1.78558		3	CR46022	-1.3152	2.31839		4	mGluR	-0.106725	0.589151							X	OtopLa	-0.44293	1.34295
								2	CG31935	-1.58483	4.56405		3	CR45579	-1.31284	1.85087		4	PMCA	-0.105996	6.57847							X	Cngl	-0.44233	-0.122082
								2	PGRP-SC2	-1.56282	0.682256		3	CG14369	-1.30867	3.1699		4	dati	-0.101053	0.883063							X	Tpst	-0.441638	1.43491
								2	CG11835	-1.55862	1.89469		3	CR45984	-1.30219	1.74584		4	unc-13	-0.0874274	4.75615							X	Mct1	-0.437856	0.968278
								2	dmGlut	-1.53159	0.420487		3	CG14245	-1.28977	1.74134		4	CR32011	-0.0860425	1.77371							X	18SrRNA-Psi:CR41602	-0.434859	3.30159
								2	CR44452	-1.51978	0.477411		3	CAH9	-1.25451	2.03131		4	Sox102F	-0.0775062	2.60025							X	goe	-0.422276	2.80072
								2	DptB	-1.51708	2.08589		3	CG9837	-1.24379	0.530304		4	PlexB	-0.0740523	4.7122							X	Cp7Fb	-0.420276	3.17435
								2	CG2772	-1.51538	0.795214		3	CR44955	-1.24089	3.05789		4	Mitf	-0.0536714	4.86647							X	CG15046	-0.408369	0.235262
								2	Mtk	-1.48383	0.185602		3	Fbp1	-1.23496	4.15834		4	Arl4	-0.0478567	5.21704							X	moon	-0.406488	-0.235582
								2	Ir51a	-1.46645	1.11861		3	CG45073	-1.22731	0.269577		4	Eph	-0.0299541	6.18224							X	CG4325	-0.398793	0.531697
								2	CG15155	-1.45836	0.778881		3	CR45981	-1.21451	4.77825		4	Slip1	-0.02786	6.30334							X	CR45614	-0.396628	1.13912
								2	CG30148	-1.42818	-0.45735		3	CG17283	-1.2104	1.7545		4	yellow-h	-0.0257005	2.7649							X	CG40485	-0.39541	0.0913259
								2	DptA	-1.41002	2.96471		3	CR44563	-1.19963	0.245373		4	Hcf	-0.00727767	6.87914							X	CG32647	-0.395292	2.04727
								2	CG9259	-1.40214	2.07624		3	Hsromega	-1.1937	5.00281		4	sv	0.00236879	1.54162							X	CG14780	-0.385211	-0.0776026
								2	Cyp6a20	-1.39756	2.04016		3	ea	-1.17452	0.115997		4	Zyx	0.0116309	5.8295							X	CG1695	-0.382419	1.3939
								2	CG4781	-1.39623	1.15774		3	CR45166	-1.16543	1.7678		4	CaMKI	0.0128538	4.51098							X	tbc	-0.377202	2.39588
								2	Ada1-1	-1.39545	0.538003		3	CG31272	-1.15487	0.44487		4	myo	0.0208209	3.74303							X	wupA	-0.372465	4.58681
								2	CG31872	-1.39386	6.5056		3	CG31559	-1.15141	1.40616		4	PIP4K	0.0213213	5.81587							X	CG14635	-0.371631	4.00369
								2	CG8093	-1.38811	1.62713		3	Eig71Ef	-1.14983	0.190333		4	RpS3A	0.0226421	7.92151							X	CR45483	-0.368846	1.53645
								2	CR44068	-1.38441	0.715247		3	CG3552	-1.14368	8.33608		4	asRNA:CR44027	0.0285136	4.10835							X	Atx-1	-0.366813	2.04392
								2	Yu	-1.384	3.94566		3	CR46142	-1.13605	1.62103		4	CR43437	0.0292685	5.01234							X	tyn	-0.363029	2.21221
								2	CR43406	-1.32489	1.81515		3	CR45096	-1.13483	0.533908		4	gw	0.0401505	7.00559							X	CG7378	-0.360724	3.10524
								2	CG31898	-1.31953	1.19546		3	CG11898	-1.12856	2.39099		4	Ephrin	0.0443558	4.73274							X	CR43461	-0.35781	3.47964
								2	CR43304	-1.2889	3.06764		3	CR46111	-1.12508	3.70802		4	Arf102F	0.0529267	6.54463							X	Muc12Ea	-0.351093	-0.00723029
								2	Nckx30C	-1.28568	2.955		3	CG45045	-1.12357	-0.438692		4	ABCD	0.0532107	4.77422							X	CR43212	-0.350716	1.01955
								2	CR44853	-1.28489	2.25884		3	CR43632	-1.12197	0.476153		4	CG33941	0.0633621	3.88196							X	CG9360	-0.349114	1.09922
								2	Lsp1beta	-1.273	2.60407		3	CR45959	-1.11564	3.36028		4	MED26	0.0642361	7.33507							X	CG12111	-0.348688	7.19841
								2	Oatp33Ea	-1.27048	2.48024		3	CG10550	-1.11437	2.41971		4	ATPsynbeta	0.0695457	7.28036							X	Hr4	-0.34153	1.30836
								2	AttB	-1.25821	1.20147		3	Lsp1gamma	-1.1022	2.10988		4	bip2	0.0708625	5.3918							X	CG4928	-0.341313	5.19117
								2	RIC-3	-1.25136	2.6303		3	CG8960	-1.1019	3.42124		4	Cals	0.0794106	6.7241							X	CG12643	-0.338798	1.17772
								2	CG42326	-1.2463	0.672829		3	NPF	-1.09808	0.405798		4	Ank	0.0795881	6.86207							X	CR43211	-0.336512	0.260407
								2	Ptp52F	-1.23252	1.96427		3	CG34008	-1.09794	0.0703222		4	Asator	0.0899434	4.68402							X	CR44109	-0.325297	3.2878
								2	CR44277	-1.22909	0.382512		3	CG6602	-1.09785	1.80614		4	CG11076	0.102718	6.06491							X	CG11664	-0.318626	0.906001
								2	CG10505	-1.22617	2.96272		3	CG14331	-1.09523	-0.0581718		4	Dyrk3	0.107125	3.79922							X	Pdfr	-0.318217	2.5381
								2	CG15270	-1.21753	0.657654		3	Cln3	-1.09252	1.46758		4	eIF4G1	0.113537	6.61234							X	D2hgdh	-0.315647	2.84576
								2	CR43358	-1.21667	0.796467		3	CR46153	-1.08279	1.04144		4	CG46466	0.143263	2.50526							X	GstT4	-0.309201	3.32372
								2	AttC	-1.21279	3.61209		3	CG13053	-1.08182	1.85526		4	Rad23	0.143604	6.84891							X	CR45609	-0.303393	0.0158045
								2	Fbp2	-1.20554	3.24912		3	CR45178	-1.0796	0.367788		4	Gyf	0.150562	6.61112							X	CG5599	-0.301957	1.19187
								2	CR44395	-1.19877	1.0244		3	CG44521	-1.07811	2.5539		4	asRNA:CR44029	0.156094	0.971032							X	CR44016	-0.300916	3.11927
								2	CR45324	-1.18328	0.178179		3	CR45407	-1.07538	0.604591		4	PlexA	0.159871	7.62916							X	nAChRalpha3	-0.297811	1.21215
								2	CR9337	-1.18081	-0.300502		3	CG31373	-1.07454	0.644898		4	zfh2	0.182382	-0.0484218							X	Tsp2A	-0.296693	0.903245
								2	Tep3	-1.17993	1.9829		3	CG1143	-1.07226	3.77847		4	ND-49	0.199053	5.15334							X	CG34348	-0.296037	0.67663
								2	TS4	-1.17364	0.0426734		3	CR45390	-1.06464	1.10253		4	pho	0.243342	6.56843							X	CG14777	-0.292987	0.746319
								2	CG13323	-1.15216	1.12075		3	RpS28a	-1.05073	3.3322		4	JYalpha	0.274864	7.81088							X	Pkcdelta	-0.292522	1.27723
								2	CG8468	-1.15144	1.10828		3	CG31030	-1.04217	4.3982		4	Actbeta	0.292315	1.36958							X	Mec2	-0.29196	2.51636
								2	nompB	-1.14562	2.74677		3	CR44682	-1.04179	0.715836		4	onecut	0.509845	0.729393							X	CG15784	-0.283186	4.04584
								2	asRNA:CR44182	-1.13935	1.50415		3	CR44924	-1.04114	2.99333		4	CG32017	0.666149	0.0570937							X	hiw	-0.282812	3.70277
								2	H15	-1.13554	1.65703		3	CR43884	-1.03701	1.30587		4	fd102C	0.683069	1.59832							X	CG2157	-0.279417	2.90788
								2	CG8834	-1.12668	1.75712		3	NANS	-1.02289	0.492153		4	CG31997	1.13276	1.44905							X	CR44692	-0.275477	1.38844
								2	Cyp9b2	-1.12654	1.30533		3	CR46265	-1.02197	0.175933												X	CG11638	-0.271572	0.817865
								2	stj	-1.12213	4.13644		3	CR46116	-1.01651	1.62402												X	Ag5r	-0.269541	0.205374
								2	CG15406	-1.12194	2.75057		3	Ir75b	-1.01323	-0.123965												X	Inx7	-0.265162	1.19939
								2	IM14	-1.11962	2.47062		3	asRNA:CR43868	-1.01289	1.49134												X	CG14629	-0.264668	2.58684
								2	LManVI	-1.11513	3.63254		3	CR33948	-1.01184	0.980351												X	SmydA-9	-0.259038	-0.376952
								2	CR45183	-1.11455	1.66884		3	Faa	-1.01014	3.42968												X	upd1	-0.25568	4.61658
								2	CR44166	-1.10711	1.22055		3	TwdlP	-1.00897	4.60202												X	CG11398	-0.251647	0.733913
								2	BomBc1	-1.1034	-0.105862		3	CG17752	-1.0033	0.978954												X	CR43216	-0.250959	-0.205606
								2	CG17290	-1.10337	0.661103		3	CR46215	-0.996194	3.07348												X	CR45102	-0.250545	1.36224
								2	Gr22f	-1.1015	3.46715		3	CR46218	-0.985294	1.6036												X	if	-0.248695	3.91399
								2	CR45335	-1.09479	0.993018		3	CR45234	-0.985234	4.36968												X	CG5937	-0.244398	1.77702
								2	ninaC	-1.07782	0.482989		3	CG10713	-0.982539	0.878952												X	CG17162	-0.239458	-0.0955507
								2	vig	-1.07069	7.79225		3	CR45395	-0.975443	1.31988												X	CG15890	-0.238582	3.31109
								2	CR45302	-1.06316	0.132003		3	beat-VI	-0.972988	0.8453												X	CG12645	-0.237193	2.29539
								2	CR43409	-1.05694	2.87964		3	snRNA:U12	-0.970217	1.89984												X	yl	-0.236643	1.77333
								2	CR46210	-1.05598	0.807713		3	Tmhs	-0.967812	4.52887												X	mal	-0.235286	2.9029
								2	CG30160	-1.05465	0.156861		3	CG9119	-0.965924	1.66819												X	CG6067	-0.234598	1.54553
								2	Mdr50	-1.05321	0.329174		3	CG10469	-0.963866	-0.388084												X	CG15772	-0.233503	0.72849
								2	CR44639	-1.05305	0.32125		3	CR45762	-0.957406	2.32399												X	Frq2	-0.228647	1.63688
								2	CR44487	-1.05304	0.840588		3	CR45630	-0.956823	3.46634												X	Sclp	-0.228533	3.14398
								2	Eglp2	-1.05061	0.427157		3	CG1246	-0.956166	1.54366												X	CR43287	-0.227646	0.0758131
								2	SPH93	-1.05058	1.70779		3	CR45191	-0.955481	3.52758												X	CG3713	-0.225362	4.6987
								2	ana	-1.0372	5.86446		3	Cyp313b1	-0.953282	0.393903												X	28SrRNA-Psi:CR40741	-0.22299	0.755432
								2	CG31974	-1.02579	1.37629		3	CG43085	-0.952983	1.88749												X	Rph	-0.221224	1.51671
								2	CR46446	-1.024	0.244538		3	MtnC	-0.951313	1.28228												X	CG33253	-0.22121	-0.384985
								2	CG34166	-1.0209	4.18536		3	Pcd	-0.947277	4.74886												X	Axs	-0.22112	0.790473
								2	CG3746	-1.0206	0.0351546		3	CR44091	-0.947093	2.19618												X	Muc14A	-0.216973	2.51311
								2	CG42700	-1.01422	0.119016		3	CG32368	-0.944193	1.57058												X	CG15641	-0.215875	1.02939
								2	His2B:CG33902	-1.01231	0.160002		3	CR45248	-0.942354	3.23153												X	CG11164	-0.215093	1.08915
								2	Prosap	-1.00808	5.35653		3	CR43847	-0.939122	3.8813												X	CG43901	-0.214611	-0.146576
								2	Arl6	-0.998635	0.14188		3	CG44954	-0.938697	1.53471												X	CG1632	-0.213862	2.73681
								2	CG12439	-0.995343	2.58547		3	CR45584	-0.936982	-0.115445												X	dpr8	-0.213773	0.389821
								2	His2B:CG33868	-0.988081	1.56182		3	Prat2	-0.9365	2.76846												X	CG1806	-0.212008	1.2758
								2	sha	-0.983537	1.13686		3	CR46131	-0.935017	2.64845												X	Fpgs	-0.211844	1.29083
								2	Acox57D-d	-0.977904	-0.0817372		3	CR45431	-0.934229	1.40966												X	CG2233	-0.211442	5.28004
								2	asRNA:CR31912	-0.97284	-0.294196		3	CR44928	-0.933391	0.347926												X	CG32512	-0.209675	5.57862
								2	Cyp310a1	-0.9649	3.80852		3	LysD	-0.919116	2.26612												X	Drak	-0.206729	3.56737
								2	CR46259	-0.961786	2.45759		3	CR43130	-0.918144	4.19402												X	l(1)G0193	-0.20463	5.32915
								2	CG5543	-0.96098	3.89146		3	CR40053	-0.915887	3.36221												X	fs(1)Ya	-0.203521	0.0387497
								2	CG13999	-0.959498	4.27789		3	CR45961	-0.910363	1.84334												X	GstT3	-0.201034	2.61813
								2	CG3270	-0.953185	3.17363		3	CR46019	-0.90937	1.32141												X	ec	-0.200623	3.28307
								2	CG4341	-0.950191	0.712223		3	CG34307	-0.908595	4.04283												X	DOR	-0.199245	7.0446
								2	Fmo-1	-0.94804	1.05635		3	CG7408	-0.900261	0.270717												X	wgn	-0.196972	2.86651
								2	His2B:CG33908	-0.941857	1.40155		3	CG44014	-0.894452	1.73052												X	CG32815	-0.193781	1.08347
								2	CR44801	-0.940581	1.92419		3	GstO3	-0.893236	4.6076												X	CG4313	-0.192506	0.954771
								2	CG13996	-0.935715	0.224287		3	CR46250	-0.890467	0.280231												X	CG7101	-0.192224	2.18558
								2	CG30375	-0.934585	1.95747		3	Drs	-0.889432	2.2144												X	png	-0.191009	-0.105268
								2	CG31683	-0.916203	3.10654		3	CG6996	-0.888007	2.48486												X	Hk	-0.190001	2.78431
								2	CG6055	-0.914673	3.04602		3	Ir85a	-0.883128	2.98521												X	CG9686	-0.189938	0.885201
								2	CG12917	-0.912125	5.48044		3	CG44088	-0.877278	3.8223												X	CG14195	-0.188247	2.74994
								2	NaPi-T	-0.90887	0.573164		3	CG34451	-0.8736	0.246628												X	Yippee	-0.185691	2.35752
								2	CR45296	-0.90872	0.828981		3	CG11905	-0.871116	3.7203												X	CG9503	-0.183914	0.00723466
								2	CR44590	-0.897274	4.02601		3	Ir76b	-0.865583	-0.0505546												X	Hex-A	-0.183634	6.17066
								2	CR45336	-0.894379	0.92826		3	CR43459	-0.865488	-0.465809												X	Pvf1	-0.18324	4.63294
								2	sky	-0.891913	0.145603		3	CR45578	-0.86337	1.71136												X	CG15643	-0.183039	0.262707
								2	Lrt	-0.891716	0.733908		3	CR44032	-0.863018	3.41844												X	CG16700	-0.181775	0.557615
								2	CR44055	-0.885763	5.52393		3	sosie	-0.862543	3.68924												X	CG2145	-0.181532	1.58631
								2	CR44644	-0.881762	1.92804		3	Ugt35C1	-0.85557	1.7												X	RhoGAP18B	-0.179675	3.23763
								2	His2B:CG33904	-0.881108	0.178341		3	CG4115	-0.853146	1.19333												X	CG15210	-0.179256	4.07798
								2	asRNA:CR45343	-0.880282	-0.0209076		3	CR43451	-0.852289	4.23274												X	CG11103	-0.177803	1.32134
								2	CG14007	-0.879357	0.738105		3	CR44231	-0.851499	1.14768												X	Hers	-0.174876	3.86359
								2	BomS2	-0.87591	2.89714		3	Lsp2	-0.850331	1.19225												X	CG14227	-0.174833	0.00888452
								2	CG13284	-0.873679	0.748628		3	IntS12	-0.84866	1.75959												X	CR34335	-0.174773	4.21147
								2	CR44988	-0.867605	0.229445		3	byn	-0.844926	0.28997												X	CG32645	-0.174142	2.02671
								2	CR33318	-0.863554	5.04965		3	CG10562	-0.843796	1.99185												X	Atf3	-0.174109	2.57978
								2	CG4377	-0.858443	0.33765		3	CG11626	-0.84242	2.06737												X	dnc	-0.172676	3.98006
								2	CG9270	-0.853951	2.58139		3	CR43436	-0.840625	3.93432												X	NFAT	-0.171935	4.54717
								2	CG13743	-0.850868	2.14479		3	CR46032	-0.836913	-0.288854												X	CR44658	-0.17179	0.136245
								2	CG18539	-0.850202	1.12354		3	CG44098	-0.834804	2.80386												X	Mcm3	-0.171399	1.89228
								2	His2B:CG33898	-0.85006	0.188016		3	CR44324	-0.828309	3.77926												X	CG12177	-0.17001	1.52718
								2	Der-1	-0.847909	6.35477		3	shd	-0.828132	3.90253												X	zyd	-0.169971	2.96909
								2	CG4970	-0.84768	6.92392		3	Osi17	-0.826705	1.53522												X	Ldsdh1	-0.168958	4.29563
								2	CR43905	-0.842523	5.62011		3	mthl7	-0.82324	0.133882												X	CG9672	-0.168796	0.89755
								2	CR44302	-0.83797	3.81914		3	CR43988	-0.822806	1.43704												X	CR43199	-0.167762	3.48722
								2	IM33	-0.837552	2.58214		3	CR45958	-0.821869	4.24571												X	CG3198	-0.165746	4.01507
								2	His2B:CG33878	-0.835743	0.467281		3	CR45761	-0.821187	0.70852												X	Cyp6v1	-0.165463	2.445
								2	His2B:CG33874	-0.834905	0.209285		3	FASN3	-0.821185	1.64042												X	CR32511	-0.165274	-0.0162721
								2	side-V	-0.829578	4.15293		3	CR31054	-0.818925	-0.492445												X	Lsd-2	-0.165254	4.98606
								2	CG43438	-0.828873	0.44127		3	Cad74A	-0.815747	2.14515												X	CR43213	-0.16262	0.0787317
								2	St3	-0.825526	0.39787		3	TwdlO	-0.815052	-0.374274												X	Adar	-0.162194	3.85748
								2	His2B:CG33900	-0.822546	0.32777		3	CG6908	-0.814667	0.760979												X	up	-0.161116	5.64369
								2	Cyp6g1	-0.822164	2.46547		3	kmr	-0.812815	3.53986												X	oc	-0.159395	3.32078
								2	Or56a	-0.820385	1.55938		3	CR43247	-0.812476	4.04117												X	CG18823	-0.158691	3.05894
								2	CG11406	-0.818047	0.0718169		3	SPE	-0.810508	0.961559												X	RpL22	-0.15735	5.61353
								2	His2B:CG33886	-0.816782	0.314955		3	CG5285	-0.807338	0.208164												X	Ca-alpha1T	-0.155837	2.8402
								2	His2B:CG33890	-0.814499	0.542024		3	CR45821	-0.806447	5.0881												X	hfw	-0.155435	4.20955
								2	CG43110	-0.813073	3.63808		3	CR43706	-0.806185	-0.521787												X	CG14787	-0.152246	0.0688426
								2	CG33460	-0.808015	2.01126		3	TotA	-0.802202	2.48184												X	Nipsnap	-0.151393	3.45846
								2	CG31675	-0.807844	0.0182154		3	CR45636	-0.799008	1.05734												X	disco-r	-0.150055	3.77673
								2	CG14591	-0.806888	3.78983		3	CR31526	-0.79832	4.21242												X	UBL3	-0.149817	4.82689
								2	cid	-0.802844	2.68426		3	Ugt49B2	-0.798202	1.78668												X	CG6398	-0.149738	5.37578
								2	CR46260	-0.802095	4.12716		3	CR43705	-0.797906	1.99541												X	CG32712	-0.149591	3.37526
								2	Orcokinin	-0.797484	1.37415		3	Cyp4d8	-0.797589	2.64057												X	Kap3	-0.147639	3.23682
								2	asRNA:CR44866	-0.795075	0.204983		3	CG7183	-0.795805	5.91597												X	Atg5	-0.145924	1.94019
								2	CG13538	-0.785576	5.79266		3	CG12224	-0.79569	3.33173												X	Cyp4g1	-0.144124	4.1305
								2	CG46398	-0.780178	1.23913		3	trn	-0.792333	2.9009												X	CG3842	-0.140609	1.96975
								2	Listericin	-0.779652	0.330348		3	CG42521	-0.791514	3.89689												X	CG1572	-0.140029	4.7617
								2	CG43393	-0.771141	3.06793		3	CG12310	-0.784127	1.41744												X	RhoGAP1A	-0.139935	4.20352
								2	CG6435	-0.770278	0.284706		3	CR42756	-0.780843	3.69519												X	su(r)	-0.139593	3.15537
								2	Hex-C	-0.770006	2.03442		3	CR45976	-0.779861	1.81886												X	CG1986	-0.137218	0.737129
								2	Ugt49B1	-0.769721	0.869143		3	CR44673	-0.77275	1.47225												X	Ykt6	-0.137132	4.72049
								2	CR44279	-0.768297	4.26861		3	CR44265	-0.772591	1.08828												X	Coq7	-0.135744	3.70052
								2	CG5177	-0.767574	3.55411		3	asRNA:CR45804	-0.767219	1.89089												X	SelG	-0.133175	3.78596
								2	Ddr	-0.767456	-0.0428943		3	hid	-0.763092	4.14064												X	be	-0.132097	3.11123
								2	dpr1	-0.767242	1.98617		3	CR43441	-0.756566	3.39721												X	Proc-R	-0.131435	0.497456
								2	CG43207	-0.75326	3.64778		3	CG13049	-0.752606	1.26939												X	CG2938	-0.126122	2.20993
								2	CR45022	-0.752366	0.993261		3	CR45963	-0.752476	1.94351												X	crm	-0.125953	2.08559
								2	CG11617	-0.750753	0.33272		3	CR45658	-0.749534	2.68477												X	Sxl	-0.122646	4.11843
								2	CR44861	-0.750024	2.38314		3	CR44547	-0.747264	3.22102												X	CR45018	-0.121321	0.202043
								2	dpp	-0.747945	4.39952		3	CR45587	-0.744571	0.74061												X	Ucp4A	-0.121199	1.93026
								2	CR41243	-0.746453	2.53692		3	Cht5	-0.744132	2.08802												X	Sh	-0.119826	1.3655
								2	CG34163	-0.746011	0.346885		3	CR45560	-0.741163	4.40805												X	mgl	-0.119054	7.10914
								2	CR41443	-0.745982	5.07257		3	Cpr67B	-0.73861	0.237732												X	CG14812	-0.118023	3.05785
								2	sug	-0.744732	1.04577		3	Ir94b	-0.736429	1.0036												X	CG3032	-0.116375	0.98872
								2	CG9498	-0.743647	1.18198		3	CR43975	-0.734028	5.52847												X	CG10932	-0.115922	2.72537
								2	Spn42Da	-0.743642	4.15941		3	CG31437	-0.730814	1.17018												X	Rab10	-0.113504	4.94943
								2	CR44397	-0.743147	2.91689		3	Gr64f	-0.72961	1.85648												X	CG42246	-0.112922	0.183674
								2	mus201	-0.7421	4.89514		3	FipoQ	-0.729265	1.37231												X	CG15247	-0.11287	2.89838
								2	DIP-eta	-0.742021	1.06447		3	lmd	-0.728092	2.56869												X	CG3309	-0.112854	3.32281
								2	SoxN	-0.740959	-0.233059		3	PGRP-SD	-0.727786	0.304407												X	CG32814	-0.110764	-0.0205659
								2	CG13155	-0.739865	0.517477		3	CR46122	-0.724009	2.01587												X	Chrac-16	-0.10795	2.88334
								2	CG34136	-0.738886	0.606708		3	CR45921	-0.723586	1.54987												X	CG32638	-0.107943	4.96331
								2	CR43804	-0.738172	2.90079		3	ClC-a	-0.723508	3.0427												X	CtsB1	-0.10577	7.01892
								2	His2B:CG33888	-0.732119	0.499741		3	CG11035	-0.722564	4.85066												X	Gip	-0.104926	2.78688
								2	CG6484	-0.731532	1.36219		3	Hsp67Bc	-0.722559	3.20399												X	Lim1	-0.10427	3.8796
								2	asRNA:CR45366	-0.731466	-0.138687		3	Cp15	-0.721699	3.44102												X	rdgA	-0.103743	2.13828
								2	CG43071	-0.728736	0.9006		3	CR45744	-0.719015	-0.176582												X	Act5C	-0.103361	9.72405
								2	CR44486	-0.725881	3.16093		3	CG4815	-0.718437	4.84481												X	Rok	-0.103298	5.15651
								2	CG30047	-0.724817	0.0763868		3	Mco3	-0.71154	2.06666												X	Mur2B	-0.102843	1.71947
								2	lectin-24Db	-0.721859	1.25965		3	CR32218	-0.707803	2.3539												X	CG3630	-0.102093	1.99783
								2	CG7420	-0.719022	0.630893		3	hpRNA:CR32205	-0.707378	4.00388												X	Inx2	-0.10102	4.63748
								2	CG14929	-0.718525	5.76079		3	Amt	-0.705496	0.48696												X	CanA-14F	-0.100808	4.17949
								2	His2B:CG33894	-0.718378	0.364369		3	CG1544	-0.705031	2.11262												X	CG34417	-0.100665	6.47337
								2	nrv3	-0.718134	2.83179		3	Sb	-0.700887	0.225437												X	dlg1	-0.0979004	4.75466
								2	BomS1	-0.715888	1.96229		3	CG14459	-0.700293	1.95708												X	mnb	-0.0977396	5.80212
								2	Ir54a	-0.713615	-0.0485693		3	CG7675	-0.696499	4.43664												X	CG6428	-0.0968558	2.30619
								2	ix	-0.713461	0.305314		3	h	-0.696145	2.92688												X	CG15042	-0.0966014	2.96265
								2	CR45293	-0.713394	0.735891		3	mwh	-0.693807	0.875449												X	Actn	-0.0960697	4.40516
								2	dntRL	-0.711292	-0.0869036		3	Cyp305a1	-0.689636	6.11735												X	BthD	-0.0956308	2.49142
								2	His2B:CG33896	-0.709513	0.231425		3	CG14659	-0.688892	3.72502												X	Rab35	-0.0953488	5.51998
								2	CG34049	-0.708243	5.78362		3	Gasp	-0.687009	3.20767												X	flw	-0.0948026	4.58774
								2	CR44642	-0.706876	2.05524		3	Task6	-0.686775	3.45861												X	cac	-0.0947757	2.8616
								2	Gr32a	-0.706219	3.21062		3	CG32187	-0.686162	-0.246484												X	CycD	-0.0942792	2.11438
								2	CR44456	-0.705909	-0.125317		3	Nepl14	-0.683057	0.562165												X	CG3091	-0.0931546	2.81684
								2	Ance-3	-0.702717	0.258619		3	CG14107	-0.680424	2.10459												X	CG43658	-0.0923535	5.59762
								2	CG4594	-0.702113	1.83481		3	CR46240	-0.680362	0.710543												X	CG15760	-0.0913751	1.28559
								2	Spn43Ad	-0.69959	0.0852674		3	CG44335	-0.677377	3.42377												X	CG13012	-0.0908199	1.9502
								2	Vps52	-0.698455	4.55966		3	CG14606	-0.677209	0.183647												X	CG15347	-0.0858362	5.50544
								2	His2B:CG33906	-0.697771	0.478405		3	Drsl5	-0.67588	1.19221												X	CG32669	-0.0849823	0.15592
								2	CG42391	-0.696611	4.4922		3	CG42390	-0.675543	5.39607												X	CG14445	-0.0849778	1.01355
								2	CR31781	-0.695284	2.57939		3	CG13067	-0.670476	2.6477												X	Obp18a	-0.0844371	1.75444
								2	CG18563	-0.694709	0.0584331		3	CG14826	-0.668278	3.30352												X	CG9806	-0.084389	0.317109
								2	CG43402	-0.69426	3.29321		3	ETHR	-0.667008	1.1097												X	Paics	-0.0840412	4.13743
								2	asRNA:CR44165	-0.691841	0.123514		3	CR43972	-0.666972	3.01244												X	CG9689	-0.0838042	5.24917
								2	CG30054	-0.689748	2.53715		3	asRNA:CR45016	-0.665686	0.112582												X	CG3603	-0.0832815	4.81697
								2	CG2736	-0.689079	4.14658		3	CG14153	-0.665421	1.21974												X	NAAT1	-0.0831465	5.93045
								2	CG43394	-0.688183	2.56631		3	CG43449	-0.663644	5.67925												X	CG12730	-0.0826339	2.39454
								2	Cyp6d2	-0.688084	0.305586		3	Dscam2	-0.663255	2.64106												X	Spat	-0.0820414	2.57334
								2	CR46064	-0.687949	0.617563		3	CG17560	-0.663029	2.08085												X	dah	-0.081782	0.140194
								2	CG5139	-0.68718	7.67151		3	kst	-0.662291	4.79842												X	CG13360	-0.0815445	3.54835
								2	CG10904	-0.682409	3.09098		3	asRNA:CR43971	-0.661883	1.02123												X	fend	-0.0793512	2.75121
								2	CR45697	-0.682384	1.36799		3	CR45788	-0.660594	1.48876												X	dob	-0.0781817	2.86565
								2	asRNA:CR44370	-0.681923	9.42569		3	CG43175	-0.660491	3.57186												X	CR6900	-0.0773656	-0.0721781
								2	Cpr47Ec	-0.679737	-0.390281		3	CG32204	-0.660148	1.31422												X	scu	-0.0770837	4.79506
								2	CG1441	-0.678056	1.71764		3	CG10005	-0.658949	0.673234												X	CG18262	-0.0766668	2.83804
								2	CG8027	-0.678012	2.30905		3	mAChR-B	-0.658548	2.81973												X	Rbcn-3B	-0.0759217	4.51446
								2	Rcd6	-0.675713	1.16192		3	CG33054	-0.657115	5.47784												X	CG4607	-0.0758769	2.32417
								2	CG4797	-0.674161	0.175408		3	CR45561	-0.656432	0.782595												X	Pfrx	-0.0741908	4.68483
								2	CG8248	-0.673352	-0.0654394		3	Aplip1	-0.655524	0.510192												X	Idh3a	-0.0740057	4.84387
								2	CG30090	-0.672734	4.49729		3	zormin	-0.653885	6.00288												X	Seipin	-0.0738079	0.637438
								2	CG9864	-0.671908	2.60051		3	comm	-0.653436	1.86429												X	Ggt-1	-0.0737975	4.34184
								2	CR44105	-0.670328	2.74571		3	Mrtf	-0.652629	5.17015												X	ABCA	-0.0728949	4.80581
								2	Oaz	-0.669653	2.54104		3	CG9592	-0.651959	5.55021												X	Rbp1-like	-0.0728077	3.22516
								2	CR44344	-0.668115	4.97908		3	CR44136	-0.649394	2.61981												X	CG14196	-0.071748	0.794975
								2	CG43333	-0.667829	-0.181974		3	CR44723	-0.649094	-0.00247302												X	CR44383	-0.0700157	1.57737
								2	robo2	-0.666072	1.50749		3	Gr97a	-0.649079	1.09878												X	CG8300	-0.0690314	3.82774
								2	CR44112	-0.665564	4.14835		3	CR45118	-0.648799	1.39848												X	Ser7	-0.0685067	1.98823
								2	CR43053	-0.662965	4.30697		3	CR43940	-0.64831	4.18285												X	CG43902	-0.0672762	1.74687
								2	AstCC	-0.662264	1.42838		3	CR46103	-0.647202	1.0532												X	CG14818	-0.0668991	4.39318
								2	CG18636	-0.65926	-0.395575		3	CR44332	-0.647121	1.92731												X	CG13366	-0.0663416	4.18913
								2	CR44900	-0.657438	3.00544		3	CG7341	-0.646844	-0.16638												X	CG9981	-0.0658375	2.13349
								2	Lip1	-0.65702	1.82871		3	CG9593	-0.645176	1.23345												X	Cyp28c1	-0.0649894	0.54609
								2	CR11023	-0.656985	6.1801		3	CAHbeta	-0.64452	0.854855												X	hang	-0.0642602	3.9602
								2	CG8172	-0.655529	1.15068		3	Ugt303B1	-0.644382	2.02762												X	CG34331	-0.0641307	0.535605
								2	CR44781	-0.654615	1.40345		3	CR45246	-0.643305	2.22873												X	2023-09-01	-0.0638937	5.54094
								2	pirk	-0.652	1.73351		3	CG33926	-0.642873	2.73754												X	bnb	-0.0632522	6.18748
								2	CG44623	-0.650236	3.51537		3	CR44564	-0.642092	1.10681												X	Gss1	-0.0626655	4.47025
								2	IM4	-0.646999	5.88622		3	CR43306	-0.641572	5.45098												X	CG8952	-0.0622378	0.579279
								2	CG10799	-0.645048	0.108159		3	sff	-0.640641	1.89654												X	Flo2	-0.0621254	3.75375
								2	CR44161	-0.643462	3.01231		3	CG17029	-0.636948	1.87884												X	CG17896	-0.0620548	4.30787
								2	Obp56a	-0.643269	1.25557		3	CG17177	-0.636108	7.02215												X	pigs	-0.061737	5.81193
								2	CG13992	-0.642438	0.691954		3	bnl	-0.635231	3.50117												X	Shmt	-0.0615254	4.4261
								2	Rim2	-0.642347	3.37571		3	CG14669	-0.635212	3.14852												X	CR33221	-0.0601287	4.61117
								2	CG30192	-0.640859	6.61091		3	Cyp12a4	-0.634523	1.8898												X	Ugalt	-0.0600154	2.73786
								2	BomBc2	-0.640703	3.55697		3	side-IV	-0.633273	0.275489												X	Gss2	-0.0578994	4.48954
								2	CG30195	-0.639946	-0.132638		3	tobi	-0.632302	0.745345												X	CG8289	-0.0576152	3.10552
								2	plu	-0.639052	1.29416		3	CR44401	-0.630877	3.20296												X	CR45482	-0.0571473	1.68231
								2	CG34011	-0.637318	1.7709		3	CG13022	-0.626793	4.10473												X	N	-0.056766	3.7911
								2	CG42464	-0.637227	-0.315612		3	cv-c	-0.62647	7.04103												X	28SrRNA-Psi:CR45859	-0.0563554	2.64462
								2	CG42296	-0.634921	0.721962		3	lovit	-0.626259	0.161829												X	Dlic	-0.0563026	5.03213
								2	BomS3	-0.634368	3.23146		3	CG32228	-0.626082	5.42035												X	Lrpprc2	-0.0556887	3.30758
								2	CG14069	-0.633401	2.99126		3	CG4835	-0.623832	2.98136												X	asRNA:CR43480	-0.0542781	1.20986
								2	CR43717	-0.633021	3.04189		3	yellow-e	-0.623775	-0.138552												X	Tomosyn	-0.0508625	3.90339
								2	T3dh	-0.632615	1.12301		3	CR45823	-0.623762	5.09508												X	CG10778	-0.0508542	3.11056
								2	LUBEL	-0.632502	1.73039		3	Adgf-D	-0.623226	1.70145												X	CG2278	-0.0503417	1.22082
								2	CG15629	-0.631799	0.605556		3	WRNexo	-0.622579	2.25503												X	CG12106	-0.050132	0.501942
								2	PPO3	-0.630017	1.02245		3	CR46016	-0.621057	2.40618												X	mbt	-0.049098	4.71254
								2	CG13692	-0.62878	0.454302		3	CG44290	-0.620166	1.50713												X	t	-0.0485869	3.57838
								2	CheB42c	-0.628324	-0.0298443		3	CG32195	-0.615606	0.894395												X	CG1463	-0.04819	1.99832
								2	s-cup	-0.626142	3.70344		3	CG15820	-0.613608	-0.285786												X	Smr	-0.0476524	4.10545
								2	CG4563	-0.624783	3.42085		3	CR45810	-0.611455	2.2189												X	par-6	-0.0459948	5.08467
								2	Glt	-0.624343	2.8329		3	CR45030	-0.610465	5.3997												X	O-fut2	-0.0454112	3.10458
								2	CG12896	-0.62229	5.83086		3	comm2	-0.610458	0.755902												X	CG44325	-0.0437153	5.13342
								2	CG10481	-0.621015	2.82318		3	CG7694	-0.606636	5.88796												X	CDK2AP1	-0.0434427	2.64825
								2	GABA-B-R3	-0.620811	5.06648		3	CR46474	-0.60614	2.15225												X	AdamTS-B	-0.0427769	-0.124727
								2	CR44082	-0.619452	1.1252		3	Agpat4	-0.605706	2.40649												X	l(1)G0320	-0.0424483	6.28572
								2	Cyt-b5-r	-0.618081	3.26287		3	Lsd-1	-0.605571	2.69462												X	CG4666	-0.0417341	2.29432
								2	CG44250	-0.616313	1.637		3	CR44178	-0.604512	5.67747												X	CG14207	-0.0396902	5.212
								2	CG42694	-0.615138	4.74375		3	CG14687	-0.603737	1.95933												X	Usf	-0.0395656	5.67139
								2	jef	-0.613305	-0.053291		3	yellow-f2	-0.603661	0.97298												X	Pp2C1	-0.0381313	7.79907
								2	CR45128	-0.612838	2.20016		3	ple	-0.602956	3.75905												X	asRNA:CR43842	-0.0374822	1.35956
								2	Mlp60A	-0.611819	4.73394		3	CG11286	-0.602783	6.0168												X	CG6659	-0.0369674	5.61603
								2	ds	-0.6112	3.34652		3	CG7335	-0.602351	7.44813												X	CR43836	-0.0364786	0.433977
								2	CR46257	-0.610071	0.745174		3	CG13023	-0.599238	2.18417												X	CG7332	-0.0360114	6.23623
								2	Cyp6a2	-0.609783	1.38651		3	CR45155	-0.598639	4.32169												X	Vinc	-0.0354315	4.7345
								2	unc-5	-0.605218	5.60867		3	CG32225	-0.597646	0.00553939												X	CG1847	-0.0349806	3.49336
								2	TbCMF46	-0.604738	4.45595		3	CG17027	-0.59339	0.178008												X	CG1889	-0.034948	1.17405
								2	MFS17	-0.602822	3.9661		3	CR43635	-0.593161	-0.241363												X	Wnt5	-0.0344272	3.79751
								2	CG43707	-0.602341	2.32817		3	CG31183	-0.593055	3.50151												X	Lsm12a	-0.0339374	3.53626
								2	CG43324	-0.601874	0.670935		3	CR45394	-0.593044	0.220173												X	CR44779	-0.03393	3.00975
								2	CG42465	-0.601868	0.968326		3	CG17816	-0.591331	5.4302												X	CG1738	-0.0339146	3.13063
								2	RluA-2	-0.601613	2.465		3	CR45415	-0.588289	0.00294175												X	CalpC	-0.0324408	2.31769
								2	Patsas	-0.601314	0.0303102		3	CR44951	-0.587032	2.34788												X	IP3K2	-0.0316238	3.00528
								2	CR44804	-0.600759	0.652568		3	CR46039	-0.58637	2.7345												X	Nep1	-0.0301634	3.64079
								2	Cyp303a1	-0.599824	1.17491		3	Cyp6d4	-0.585883	2.79574												X	Vav	-0.0299991	4.38659
								2	Gr47b	-0.598113	0.340127		3	CG15695	-0.584522	5.39347												X	CR42861	-0.0299784	2.5652
								2	His2B:CG33872	-0.597485	0.569423		3	Mcm7	-0.583947	1.08541												X	Gs2	-0.0298389	5.51601
								2	CR43639	-0.59728	4.73379		3	Ir75a	-0.583891	-0.137627												X	CG1662	-0.0281254	6.79321
								2	CR43854	-0.597189	2.93837		3	Cad96Ca	-0.583572	1.93084												X	Tsp5D	-0.0270067	3.87741
								2	ppk9	-0.597097	0.550161		3	bma	-0.583335	1.41434												X	CG5162	-0.026871	5.36732
								2	CR45452	-0.594565	0.169117		3	CR43170	-0.583264	4.03568												X	dsh	-0.0254381	7.16294
								2	CR43821	-0.591997	4.57918		3	CG10512	-0.583251	6.2389												X	upd2	-0.0236842	0.188921
								2	CR44380	-0.588848	1.32726		3	CG3014	-0.582627	3.19443												X	asRNA:CR43637	-0.0235939	4.7838
								2	Tsp42Eb	-0.588171	0.260712		3	Gorab	-0.580038	1.42617												X	CG15333	-0.0231217	6.02689
								2	CR44665	-0.587711	2.8442		3	CR46073	-0.578014	1.83317												X	Rbcn-3A	-0.0217	5.54781
								2	CG43070	-0.586363	2.34902		3	Mip	-0.577966	0.717669												X	sni	-0.0188463	2.93912
								2	Hs3st-A	-0.585977	4.24674		3	CG43993	-0.576755	-0.0382536												X	Ctr1A	-0.0187582	5.17679
								2	olf186-M	-0.585958	2.05888		3	GstD5	-0.576511	6.32403												X	Cbp80	-0.0185012	2.90918
								2	Slob	-0.585131	2.01217		3	CG31321	-0.575247	1.35898												X	Arpc3B	-0.0184785	1.99141
								2	CR44061	-0.582945	1.30279		3	can	-0.575173	5.83676												X	ph-p	-0.0169401	1.75565
								2	CR44480	-0.582937	-0.619595		3	hng2	-0.572537	4.52927												X	CG42271	-0.0153202	4.98764
								2	CG46443	-0.582838	3.06802		3	CR46046	-0.571661	3.07743												X	svr	-0.0146692	5.61123
								2	CG43111	-0.58086	1.7235		3	CG8519	-0.57083	2.12998												X	mthl1	-0.014312	4.27686
								2	His2B:CG33876	-0.58054	0.419663		3	hkb	-0.568831	-0.389172												X	CG7058	-0.0136474	1.38007
								2	Ptth	-0.57976	3.00577		3	Obp99c	-0.56855	5.40046												X	wds	-0.0128472	4.46756
								2	alpha-Catr	-0.579564	1.24076		3	Gcn2	-0.568464	5.19651												X	Rtc1	-0.0126617	3.36971
								2	Odc2	-0.57903	2.09531		3	CG7551	-0.567807	6.88863												X	CHES-1-like	-0.0122846	3.1439
								2	CR44870	-0.578352	0.998841		3	Kaz1-ORFB	-0.566484	4.6844												X	Nup153	-0.0120055	5.46258
								2	CG11257	-0.577658	2.5404		3	CR43942	-0.566419	4.96666												X	AP-1gamma	-0.0119943	4.79929
								2	Hr51	-0.57583	2.49768		3	CG34316	-0.56397	2.79957												X	Pat1	-0.0119677	3.92732
								2	rempA	-0.574388	4.16014		3	CR45379	-0.563935	2.18853												X	VhaAC39-1	-0.0114964	5.75331
								2	Sps2	-0.574163	3.59242		3	CG1092	-0.563905	4.101												X	CG14627	-0.00944384	1.32594
								2	CG3036	-0.573453	1.88059		3	SA	-0.563634	5.04475												X	CG32590	-0.00848693	0.84658
								2	CG7781	-0.569709	1.55316		3	CR46300	-0.562632	0.0271648												X	CG12155	-0.00694546	3.37449
								2	CG9380	-0.568574	3.19836		3	CR45825	-0.56022	1.33396												X	rb	-0.00674926	5.57277
								2	CG5773	-0.566648	2.95117		3	Ctr1B	-0.558882	0.347393												X	CR44963	-0.00667519	2.61689
								2	CG33723	-0.564476	4.06699		3	CG32121	-0.558816	5.52377												X	UbcE2H	-0.00589956	4.72518
								2	Acyp	-0.563845	6.40867		3	d-cup	-0.558299	4.45011												X	Fas2	-0.0047826	4.662
								2	asRNA:CR43820	-0.563324	0.538987		3	CG13893	-0.557905	1.68563												X	wuho	-0.0046305	3.17046
								2	His2B:CG33892	-0.560297	0.31461		3	CG10663	-0.55766	0.993811												X	MSBP	-0.00440922	6.98471
								2	CG18284	-0.559364	5.38046		3	CG31288	-0.557309	3.84985												X	cib	-0.00422836	7.70158
								2	CG6426	-0.557934	1.6166		3	Npc2d	-0.557234	1.61037												X	fu	-0.00407938	1.74446
								2	CR44609	-0.557849	0.996687		3	CR44685	-0.556533	0.968471												X	CDC50	-0.00407214	3.90994
								2	Syngr	-0.557458	1.87235		3	CR45953	-0.556467	2.85783												X	rho-4	-0.00400019	4.06789
								2	NaCP60E	-0.55587	4.09395		3	Vps13B	-0.555948	9.61342												X	arm	-0.00387778	6.68401
								2	ND-51L1	-0.554109	7.19565		3	RecQ4	-0.55513	2.35117												X	CG14440	-0.00387618	1.67523
								2	CR44461	-0.554	1.09936		3	CR45577	-0.555106	1.33616												X	CR44502	-0.00348626	0.0963037
								2	CG42703	-0.553944	5.60696		3	dpr9	-0.55467	1.17923												X	Sap30	-0.00306646	3.63493
								2	CG43371	-0.553321	4.72892		3	CR44230	-0.554225	1.68083												X	CG15209	-0.00268072	2.47761
								2	CR43818	-0.551565	3.98544		3	CR46028	-0.554202	4.45432												X	Dsor1	-0.00262491	2.84147
								2	CG3748	-0.551144	7.00629		3	Tace	-0.55017	3.64868												X	shf	-0.00243101	2.90076
								2	ninaD	-0.550928	2.01947		3	CG5909	-0.549625	-0.274211												X	Dsp1	-0.00228052	4.17535
								2	CG8353	-0.550509	3.53271		3	CR43434	-0.549265	0.586302												X	CG43737	0.000968023	1.50542
								2	CG13954	-0.549729	-0.352297		3	CG34432	-0.549222	6.00705												X	Set2	0.00123581	7.20162
								2	TpnC47D	-0.549309	3.64974		3	CR45117	-0.548271	1.21013												X	CG32625	0.00180672	1.1997
								2	Damm	-0.547389	0.906623		3	CG13239	-0.547953	2.88458												X	CG14811	0.00187355	3.211
								2	Dhit	-0.546814	4.35293		3	CR45979	-0.547658	3.10447												X	CG9911	0.00294616	5.62764
								2	CG3611	-0.546566	6.37629		3	TotC	-0.547347	0.213562												X	nonC	0.0037328	6.48523
								2	CG14913	-0.546269	0.801629		3	CG14642	-0.546594	5.72844												X	CG7206	0.00492274	5.72533
								2	CR43648	-0.546167	2.6192		3	CR44530	-0.544146	2.31441												X	CG42259	0.00511862	1.31261
								2	CR43807	-0.546164	2.94483		3	CG5024	-0.541849	8.13364												X	Lint-1	0.0058635	5.75567
								2	l(2)efl	-0.545804	4.07808		3	nkd	-0.541813	4.25103												X	bou	0.00689006	2.04241
								2	CR44778	-0.545516	3.78618		3	ry	-0.541001	3.10091												X	RhoGAP19D	0.00921684	4.21655
								2	asRNA:CR46264	-0.544113	-0.337681		3	Sodh-1	-0.540452	3.04306												X	l(1)G0196	0.0103511	7.11696
								2	exu	-0.541527	11.392		3	CG11069	-0.539106	2.42918												X	mys	0.0110814	5.7541
								2	Ipk1	-0.541491	0.997336		3	rt	-0.538945	0.443826												X	S6kII	0.0114303	3.6833
								2	Plzf	-0.541172	1.82595		3	Ir94e	-0.537904	-0.0121203												X	Traf6	0.0115951	2.95277
								2	Achl	-0.54086	-0.152951		3	BBS1	-0.534006	2.38017												X	CG4829	0.0120779	3.92199
								2	CG3502	-0.540848	0.161557		3	Dscam3	-0.533961	4.60974												X	sun	0.0123065	5.59073
								2	CG43795	-0.539966	1.20494		3	pnt	-0.530987	1.38449												X	sesB	0.0132848	7.17462
								2	NimC4	-0.539291	0.051807		3	jar	-0.529965	9.28857												X	alpha-Man-Ia	0.0140587	4.61911
								2	CG34221	-0.537171	0.859176		3	CR42722	-0.529815	1.54086												X	mRpL30	0.0145003	4.4264
								2	CR45227	-0.537097	0.457155		3	scpr-B	-0.524248	8.07803												X	Spt7	0.0156649	2.95997
								2	Pu	-0.535908	0.694184		3	CG14451	-0.523297	1.94144												X	CG42258	0.0159958	5.20778
								2	Efhc1.2	-0.535134	5.17153		3	CR44317	-0.522975	0.308778												X	CG10353	0.0161128	4.50343
								2	CG15282	-0.534534	0.956942		3	CG33234	-0.522794	6.22755												X	CG3224	0.0165918	4.10823
								2	asRNA:CR43413	-0.534415	0.522565		3	CG46335	-0.522758	1.31437												X	OdsH	0.0166078	2.71012
								2	ft	-0.534074	3.10398		3	CG16775	-0.522442	1.29086												X	Nadsyn	0.016747	1.89029
								2	aop	-0.53384	3.86748		3	asRNA:CR45890	-0.521921	1.53327												X	trol	0.0171677	6.59636
								2	insc	-0.531611	2.55954		3	asRNA:CR45167	-0.521783	-0.127838												X	Neb-cGP	0.0172622	5.78348
								2	CR43416	-0.530945	2.92838		3	CG14262	-0.521394	6.79358												X	vap	0.0175787	4.09126
								2	CR44506	-0.530887	0.994048		3	CG12538	-0.520706	-0.197376												X	CR43863	0.017765	3.44105
								2	CG15080	-0.529908	-0.189785		3	CG13659	-0.517695	-0.161268												X	Spt6	0.0179847	4.78753
								2	CG8249	-0.528754	1.88317		3	stv	-0.517184	5.99931												X	CG17163	0.0180972	2.09002
								2	CG8813	-0.528218	8.94413		3	CR43625	-0.517063	3.32888												X	Atg8a	0.0184047	6.96645
								2	CR43408	-0.526197	2.28393		3	CG4611	-0.516937	4.34782												X	CG14618	0.0184368	2.84176
								2	CG34216	-0.525851	5.25229		3	Tgi	-0.515177	5.14845												X	jub	0.0188481	3.48324
								2	Ir25a	-0.525409	1.57149		3	CR45391	-0.514816	2.53655												X	Tlk	0.0188775	6.12051
								2	CG12869	-0.524404	1.85318		3	CG31100	-0.514702	4.87386												X	sisA	0.0190141	2.53503
								2	whd	-0.524103	3.84379		3	HDAC11	-0.513486	0.96845												X	SK	0.019067	2.31874
								2	CG8785	-0.522911	1.53205		3	CR45193	-0.513438	1.1743												X	Ada3	0.0191942	2.64719
								2	CG7384	-0.52277	1.46103		3	CG9631	-0.511655	0.941093												X	PIG-Q	0.019357	2.24271
								2	CG31886	-0.522384	1.44246		3	CG7691	-0.511546	4.78571												X	baz	0.0193863	5.15845
								2	CG7329	-0.522278	5.27813		3	CG31087	-0.509325	0.194857												X	CG14628	0.0195121	5.56875
								2	CG18094	-0.521391	1.58373		3	CG14142	-0.508887	1.00654												X	CG43996	0.0197316	4.61928
								2	CG11911	-0.521238	2.19827		3	CG14546	-0.508787	7.14516												X	CG17598	0.0198874	3.51966
								2	CG34447	-0.521164	1.48821		3	CG11600	-0.50846	0.256382												X	CG32507	0.0202093	2.5399
								2	Nepl7	-0.518915	2.09965		3	CR45956	-0.50696	2.53068												X	Zdhhc8	0.0202287	4.62754
								2	CG9876	-0.518025	0.939778		3	CR44927	-0.506088	2.1972												X	regucalcin	0.0207328	6.19712
								2	CR44611	-0.517466	4.31032		3	CR45652	-0.506027	0.197041												X	CG40486	0.0207422	2.37533
								2	robl37BC	-0.516452	6.64418		3	Pop2	-0.505719	7.57366												X	CG17959	0.0223293	0.459816
								2	CG33017	-0.516341	8.92846		3	CR45174	-0.505402	2.89218												X	csw	0.0225003	4.85907
								2	CR44591	-0.516108	0.169969		3	CG12011	-0.504422	0.00167345												X	Gapdh2	0.0227985	6.25086
								2	CR44171	-0.515591	1.43307		3	Ilp8	-0.503991	2.30776												X	CG3062	0.0229036	5.44396
								2	CG42287	-0.515537	5.30972		3	CG1139	-0.501516	-0.320164												X	CG4872	0.0231937	1.67776
								2	twi	-0.51552	5.11267		3	CG42255	-0.50047	2.84161												X	CG32554	0.0240618	2.54302
								2	CG42566	-0.515012	0.467673		3	Ugt303B3	-0.500111	1.88038												X	CG32536	0.0249968	2.20966
								2	ChLD3	-0.514603	2.3833		3	CG13921	-0.499572	3.55368												X	Fbxl4	0.0251705	2.55228
								2	CR46254	-0.514152	0.204493		3	CG6830	-0.499059	3.23062												X	dpr18	0.0253514	0.207864
								2	CG9896	-0.514116	0.789839		3	CG33710	-0.498175	4.00249												X	CR43656	0.0256565	4.64998
								2	CG17036	-0.513891	4.14224		3	CG18622	-0.494702	1.63785												X	CG2841	0.0263628	8.51878
								2	Trim9	-0.513151	1.94561		3	asRNA:CR46033	-0.49456	2.35268												X	CkIIbeta	0.0265602	6.64211
								2	CG3117	-0.511461	0.887638		3	CR46414	-0.494132	3.81403												X	usp	0.026641	3.19927
								2	CG13137	-0.510455	3.59039		3	asRNA:CR46047	-0.493006	1.39875												X	Dok	0.0271893	3.0079
								2	Cyp6a9	-0.508208	3.17262		3	CG34012	-0.492971	6.40224												X	CR43498	0.0273659	3.53267
								2	Tdc2	-0.506371	0.440265		3	CR45996	-0.492476	-0.0772321												X	Nprl2	0.0273729	2.30351
								2	CG8708	-0.504869	1.62403		3	CG10553	-0.491382	6.31938												X	CG11151	0.0276022	4.54278
								2	asRNA:CR45129	-0.504449	0.896615		3	CG3437	-0.490793	1.47494												X	z	0.0282704	5.58201
								2	CG13506	-0.504307	3.60142		3	eIF3g2	-0.489165	6.0986												X	ras	0.0300044	3.18146
								2	mtDNA-helicase	-0.503962	0.558087		3	Pde6	-0.488605	4.17144												X	CR43217	0.0311967	0.781878
								2	Mthfs	-0.503893	0.713774		3	CG34384	-0.488016	5.80901												X	Cdc42	0.0312633	5.54077
								2	CR44497	-0.503298	2.37559		3	Dr	-0.487923	0.814532												X	ATP7	0.0316543	8.27634
								2	Jheh3	-0.502042	2.75656		3	CG14958	-0.484764	2.72719												X	CG18258	0.0321516	2.23642
								2	Or43b	-0.501979	0.818278		3	Nplp2	-0.483831	5.03956												X	CG11378	0.0326918	4.59187
								2	mthl15	-0.500788	-0.223794		3	Aldh7A1	-0.483413	3.17611												X	Sec22	0.0333455	4.85618
								2	GNBP-like3	-0.500744	1.15668		3	CR44540	-0.48317	0.736089												X	C3G	0.0335668	5.30547
								2	Hil	-0.49999	2.3248		3	dpr16	-0.482741	4.21802												X	sov	0.0336674	4.09952
								2	CR43823	-0.498753	3.29889		3	pHCl-2	-0.482334	0.992309												X	CG8117	0.0344237	2.34605
								2	Pif1	-0.497879	1.00886		3	Acbp3	-0.482283	0.758005												X	CG9581	0.034843	7.42388
								2	Dic3	-0.49715	6.94187		3	CG31028	-0.48123	2.6329												X	Dredd	0.0350678	3.47724
								2	CR44643	-0.497122	5.94945		3	CG34030	-0.478537	2.72114												X	ND-20	0.0351618	4.74913
								2	Phlpp	-0.494305	2.0916		3	nAChRbeta1	-0.478154	3.79306												X	CG3527	0.0351695	2.30833
								2	CR44919	-0.492797	1.1143		3	CG10845	-0.478055	8.3195												X	Moe	0.0355495	6.4137
								2	CG13334	-0.492324	6.89521		3	PH4alphaNE1	-0.477878	0.609257												X	Fim	0.0357119	6.27582
								2	Fili	-0.490092	3.66339		3	Neu2	-0.477632	0.839932												X	Ppt1	0.0357521	3.62128
								2	CG34448	-0.489614	0.39628		3	CG34025	-0.477498	3.5838												X	roX1	0.0366305	4.9592
								2	SmydA-7	-0.488873	-0.151243		3	CG34279	-0.47715	4.30091												X	CG14414	0.0368813	4.94536
								2	CG1773	-0.487749	1.23812		3	eIF4H2	-0.476319	8.91519												X	Vps26	0.0375594	5.53505
								2	CR43771	-0.486687	1.02669		3	CG42675	-0.475867	8.90981												X	CG15203	0.0377509	1.18348
								2	CG34203	-0.486524	0.0661562		3	CG7120	-0.475173	5.13285												X	CG12065	0.0379703	3.64846
								2	Tsp42Er	-0.486048	0.267175		3	CG31323	-0.475024	0.151293												X	CG8034	0.0387791	4.23784
								2	His2B:CG33880	-0.485562	0.384152		3	ms(3)76Cc	-0.47413	9.18015												X	CG15456	0.0388616	2.9639
								2	LManIII	-0.485423	2.40536		3	CR46062	-0.473604	1.1844												X	CG7766	0.0391664	5.3168
								2	CG16741	-0.485198	6.93118		3	CR45188	-0.472947	4.5674												X	bves	0.0405254	4.06998
								2	CG10494	-0.484926	1.79784		3	pbl	-0.472101	4.71182												X	ND-B18	0.0407977	5.57367
								2	CR46490	-0.484218	0.486624		3	Rpp14b	-0.472064	4.17324												X	RpS14b	0.0423009	5.35124
								2	Prx2540-1	-0.48384	5.67015		3	CG43206	-0.471741	6.21039												X	exd	0.0431644	5.07135
								2	CR45699	-0.483578	0.708929		3	Gpdh3	-0.470669	10.9411												X	Caf1-180	0.0434932	1.1661
								2	CG9331	-0.482473	2.88648		3	CG11241	-0.469958	0.457951												X	Rpt6	0.0438277	6.34253
								2	CR44750	-0.480799	4.14863		3	C15	-0.469772	1.83769												X	CG8191	0.0439155	1.85773
								2	tadr	-0.479888	5.09055		3	CG43915	-0.469299	4.69952												X	CG15865	0.0440878	2.38233
								2	CG5693	-0.479641	6.69373		3	Npc2f	-0.468883	0.314882												X	CG7326	0.0442642	2.43722
								2	CR43904	-0.478921	2.63539		3	CR44519	-0.468768	2.971												X	CG14191	0.0443168	1.44703
								2	CG10031	-0.477598	0.189984		3	CR44226	-0.468579	1.99153												X	Rab21	0.044441	3.27639
								2	CR44652	-0.476985	0.0879301		3	Gba1a	-0.468305	0.838672												X	RpS10b	0.0445297	7.30744
								2	haf	-0.476885	0.985		3	CG9701	-0.465782	2.56746												X	Mlc-c	0.0467916	7.07283
								2	asRNA:CR43464	-0.476421	2.93827		3	MstProx	-0.465748	2.58888												X	CG5613	0.0469785	4.49086
								2	CR44432	-0.475625	1.95321		3	Cyp9f3	-0.465208	0.400419												X	Arfrp1	0.0470398	4.81031
								2	Gpdh2	-0.475516	6.64266		3	CG2616	-0.465023	7.22179												X	inc	0.0470603	4.3148
								2	Nrk	-0.474647	1.24823		3	CG3199	-0.462856	8.18452												X	CG14269	0.0477877	6.75547
								2	CG4752	-0.47446	4.59539		3	snRNA:U11	-0.462025	-0.0756438												X	CG4318	0.0479461	3.87989
								2	CG6785	-0.473594	3.83554		3	stumps	-0.461936	3.47517												X	Mfe2	0.0481783	5.14325
								2	BomS6	-0.472899	1.37841		3	CG5910	-0.46185	2.22589												X	CG14634	0.0481981	3.444
								2	CR44343	-0.471918	3.39854		3	CG14079	-0.460749	1.84503												X	CG42450	0.0485077	3.46821
								2	CG9928	-0.471702	1.54329		3	CG5707	-0.460414	-0.364539												X	Scamp	0.0488314	5.05291
								2	elB	-0.471547	3.34198		3	Smyd4-2	-0.460387	0.0536198												X	Roc1a	0.0491306	5.1523
								2	Alk	-0.469446	1.36049		3	Zip71B	-0.460351	3.89588												X	sdt	0.0495987	4.05732
								2	CG4496	-0.469331	0.396784		3	brv2	-0.460348	4.21934												X	Gbeta13F	0.0497455	6.94078
								2	CG8738	-0.468733	1.07476		3	CG33062	-0.460304	3.09299												X	CG11590	0.0497879	4.29462
								2	lectin-21Ca	-0.468566	0.154431		3	CR44953	-0.458736	0.251662												X	beta-Spec	0.0501793	7.94456
								2	esg	-0.467707	2.80585		3	dj	-0.458004	10.4757												X	slpr	0.0502855	4.94812
								2	CG2906	-0.464027	3.99865		3	CG14160	-0.457742	1.19047												X	CG12123	0.0512538	5.93987
								2	Drip	-0.463481	5.76822		3	Ir93a	-0.455949	1.21941												X	Agpat1	0.0518799	2.26093
								2	Uhg5	-0.463449	1.53448		3	CR45757	-0.455279	1.7427												X	CG9917	0.0519276	4.44129
								2	CR44829	-0.462374	3.04847		3	CR44034	-0.453604	3.62292												X	sqh	0.0519424	6.01652
								2	CR44607	-0.462337	0.539677		3	CR43174	-0.451603	5.64993												X	CG6617	0.0524458	3.17879
								2	CG31627	-0.46202	6.63902		3	Sac1	-0.450805	8.13501												X	ewg	0.0528541	3.85367
								2	CR44373	-0.461674	2.76394		3	CG34437	-0.450634	0.150846												X	Ptp4E	0.0529075	4.98011
								2	Klp59C	-0.460617	8.96641		3	CG3434	-0.450355	4.17977												X	Ssu72	0.0531183	3.83527
								2	tn	-0.459341	2.9904		3	side	-0.445659	1.40738												X	pcx	0.0531611	5.7193
								2	CG30060	-0.458664	5.81126		3	CG14280	-0.445292	3.27353												X	CG6891	0.0532548	5.74594
								2	His2B:CG33910	-0.458475	0.388452		3	CG13891	-0.444363	7.48862												X	GIIIspla2	0.0534213	2.27462
								2	asRNA:CR44130	-0.458426	0.819244		3	CG42841	-0.443995	6.67647												X	CG14442	0.0537589	3.40054
								2	PGAP2	-0.457612	1.78306		3	CG13843	-0.443872	7.33781												X	sn	0.0538401	5.36422
								2	CG43815	-0.454658	1.37741		3	CG4757	-0.442238	2.00877												X	Prosalpha4	0.0542052	5.92018
								2	Uro	-0.453456	0.922676		3	CR45023	-0.441758	3.67947												X	Slc25A46a	0.0551059	4.37052
								2	CR43753	-0.453127	4.06964		3	Adgf-B	-0.441594	7.41993												X	Raf	0.0553317	3.63245
								2	Try29F	-0.453017	1.91401		3	CG17917	-0.441075	5.16354												X	His3.3B	0.055876	7.46297
								2	CG43796	-0.452675	5.29293		3	kni	-0.440383	1.8504												X	CG14441	0.0571651	5.75418
								2	His2B:CG33884	-0.45262	0.428913		3	gogo	-0.440261	1.30916												X	CG1812	0.0574792	5.45685
								2	CR44796	-0.452095	3.0383		3	CR45436	-0.439972	3.72918												X	CG2930	0.0585196	6.93737
								2	Unc-89	-0.452014	3.3344		3	CR43487	-0.439722	2.48567												X	CG42395	0.0588567	5.09215
								2	CG43230	-0.451489	2.53043		3	PK1-R	-0.439583	0.666038												X	RpS28b	0.0593159	7.3098
								2	CG1688	-0.450603	0.968211		3	teq	-0.438953	3.64079												X	CG5541	0.0595512	4.08782
								2	CR44916	-0.450235	1.55104		3	CG13054	-0.436984	-0.420485												X	hep	0.0597388	3.44797
								2	Gr23a	-0.450227	0.799243		3	CG14721	-0.436639	7.44342												X	CG10993	0.0598872	3.9395
								2	His2B:CG33870	-0.449363	0.407068		3	mirr	-0.436391	2.64255												X	gce	0.0604287	1.6723
								2	CG17928	-0.447914	1.48557		3	CG10185	-0.435733	4.4664												X	Cht11	0.0606459	2.26764
								2	prom	-0.447192	1.53757		3	CR33283	-0.434646	0.130132												X	shop	0.0610262	1.88263
								2	Lip2	-0.447016	4.52716		3	CG6333	-0.434345	6.65236												X	CG5004	0.0611898	4.9668
								2	tbrd-3	-0.4469	4.54956		3	CG44037	-0.433656	3.11842												X	Cyp318a1	0.061454	1.02843
								2	bdg	-0.446845	7.02729		3	CG31347	-0.433536	7.14739												X	CG4404	0.0614861	1.69771
								2	CG42399	-0.446388	4.41876		3	Cyp316a1	-0.433494	1.38502												X	CCKLR-17D3	0.0617589	2.64074
								2	CR44131	-0.446192	6.10243		3	CNMa	-0.432879	1.35736												X	Rab9E	0.06226	3.92466
								2	CR43819	-0.445163	2.41393		3	Notum	-0.43286	1.96874												X	RpL36	0.0622823	7.36758
								2	CG18858	-0.445034	4.12227		3	CG3902	-0.431824	2.03069												X	Ran	0.0627902	8.66239
								2	CG4945	-0.444005	1.19663		3	Cpr78Cc	-0.431392	1.932												X	CG3040	0.0630469	4.72948
								2	gol	-0.443716	3.75687		3	CG1271	-0.431262	4.89821												X	CG32772	0.0630891	4.28884
								2	Obp56d	-0.443229	3.69763		3	CG5687	-0.43096	4.04562												X	Naa30A	0.0631724	4.3383
								2	CG18661	-0.442912	3.06757		3	park	-0.430604	4.1338												X	PGRP-LE	0.0632351	5.01182
								2	CR43142	-0.442494	1.7984		3	Nepl16	-0.430538	0.61466												X	CG15927	0.06379	1.21096
								2	CG8654	-0.441715	7.23978		3	CG14506	-0.430311	4.56447												X	CG14220	0.0640611	3.32849
								2	Spn42Dd	-0.441342	3.34793		3	CG6126	-0.430211	1.28213												X	CG15814	0.0642084	4.76019
								2	CG31816	-0.440446	7.32177		3	UGP	-0.430025	5.04154												X	RpL35	0.0644425	7.44906
								2	Tret1-1	-0.439796	3.80037		3	Nsun5	-0.429345	4.66233												X	Hmt4-20	0.0645777	5.40639
								2	CG10651	-0.437948	1.02163		3	Mlp84B	-0.427754	5.04152												X	ari-1	0.0647117	4.55915
								2	CG12560	-0.437115	1.41568		3	ssp6	-0.427498	0.0341383												X	CG15744	0.0647802	4.92881
								2	CR42490	-0.435028	3.23008		3	CG43062	-0.427139	4.77883												X	HIP-R	0.0649062	7.38995
								2	salr	-0.434577	6.74652		3	CR45435	-0.426262	1.63366												X	CG3795	0.0650692	6.35386
								2	CG3085	-0.434197	9.36072		3	f-cup	-0.425673	8.61726												X	CG34435	0.0651882	5.15361
								2	gsb-n	-0.432756	3.15762		3	CG6497	-0.425483	7.97779												X	CG11227	0.0652311	7.2909
								2	CG13786	-0.43199	0.45609		3	CG43638	-0.425192	8.64796												X	CG32521	0.0656739	4.32046
								2	CG4259	-0.431263	3.10141		3	hth	-0.424067	1.10988												X	CG33939	0.0657294	0.875351
								2	l(2)03659	-0.430859	3.28594		3	asRNA:CR45834	-0.423945	1.01812												X	Chc	0.0657969	7.30183
								2	CR43640	-0.429843	3.4534		3	hng3	-0.423507	4.09576												X	wapl	0.0661533	4.68444
								2	CG8852	-0.429574	3.93244		3	asRNA:CR44155	-0.422908	-0.207969												X	CG7872	0.0662901	5.74881
								2	CR44170	-0.429361	3.15606		3	CG33191	-0.422675	6.87466												X	Phf7	0.0668782	5.05506
								2	Pkn	-0.429062	5.31852		3	CG5388	-0.42264	4.23391												X	CG32813	0.0669656	2.76963
								2	CG17571	-0.428547	2.76132		3	Hrb98DE	-0.422291	8.86086												X	e(r)	0.0671269	5.17723
								2	CR44581	-0.428151	1.89572		3	ltl	-0.42174	2.72682												X	Pa1	0.0672352	3.22952
								2	CG30082	-0.427758	1.02599		3	scpr-A	-0.42161	10.0735												X	CG42376	0.0673659	2.73414
								2	CG4988	-0.427343	8.11013		3	CR45748	-0.421405	1.03877												X	CG2116	0.0676682	3.46712
								2	CG42806	-0.42597	2.21315		3	CG43845	-0.421329	6.67715												X	su(w[a])	0.0678667	5.58919
								2	aru	-0.425682	5.87999		3	Frl	-0.420144	8.01699												X	CG4617	0.0682681	1.41487
								2	CG4250	-0.425001	3.68198		3	CG17786	-0.419279	0.306673												X	CG1640	0.0683094	8.15238
								2	CG42383	-0.424257	7.80273		3	CG42446	-0.418381	6.77734												X	ssx	0.0683229	4.69474
								2	CG33125	-0.424168	8.57818		3	CG12347	-0.417635	5.60055												X	TH1	0.0685319	4.71233
								2	CG17287	-0.423665	4.85335		3	CG42650	-0.41693	6.32613												X	RpS14a	0.0703331	6.98831
								2	CR44126	-0.423042	0.396365		3	CG6888	-0.416573	7.20248												X	Grip	0.0703599	2.48534
								2	Tsp29Fb	-0.422539	2.92134		3	asRNA:CR45960	-0.416518	1.06713												X	CR43961	0.0706619	-0.119561
								2	CG31802	-0.421337	8.19396		3	CG9449	-0.4165	6.95045												X	sgg	0.070937	7.53507
								2	CngA	-0.421146	1.99033		3	CR45586	-0.41624	1.50663												X	CG14407	0.0709707	5.4202
								2	CG43185	-0.420296	1.17139		3	CG1979	-0.416083	10.3797												X	tay	0.0713686	4.39255
								2	rnh1	-0.418987	6.0937		3	CG10660	-0.415976	7.04743												X	sev	0.0714437	4.5684
								2	CG11562	-0.418558	8.0251		3	MED30	-0.415615	5.22537												X	CG12541	0.0715509	0.0829346
								2	Hasp	-0.41845	4.45398		3	CR45675	-0.415596	0.864474												X	Arp2	0.0719964	6.54238
								2	CG31769	-0.418171	1.00672		3	Ser	-0.415071	3.82536												X	Mer	0.0725493	2.93812
								2	CR44601	-0.41814	5.11222		3	CG14964	-0.414335	1.54483												X	CG42249	0.0725761	0.735875
								2	CR44786	-0.41772	4.55461		3	CG17687	-0.414318	5.88842												X	CBP	0.0732224	1.93424
								2	CG6415	-0.417356	-0.0988543		3	CR44048	-0.411333	4.97383												X	egh	0.0744085	4.72742
								2	Cyp4e3	-0.416986	1.01887		3	Cp18	-0.411162	1.19717												X	CG3566	0.0746937	4.1815
								2	AANAT1	-0.416934	3.51642		3	CG6910	-0.41027	2.01469												X	CG2147	0.0747815	6.62574
								2	CG18067	-0.415448	5.06845		3	CG10317	-0.409888	8.53373												X	CG3918	0.0759367	4.12188
								2	CarT	-0.415314	1.30011		3	CR44934	-0.409673	1.94369												X	bys	0.0770162	3.88378
								2	CG9171	-0.414596	3.73865		3	Sox21b	-0.408971	3.26302												X	mamo	0.0773934	4.49894
								2	CR44761	-0.414457	1.01411		3	CG14106	-0.408951	5.85877												X	CG15767	0.077396	5.24783
								2	CG5435	-0.414436	6.73312		3	CG6118	-0.408711	1.96693												X	CG32767	0.0777519	6.56726
								2	CG10026	-0.414111	3.96556		3	CG13898	-0.40781	8.33015												X	CG7322	0.078049	1.81374
								2	CG15431	-0.411765	0.628541		3	CG44355	-0.407681	1.60914												X	CG32857	0.078787	2.93678
								2	CG31817	-0.411484	8.30961		3	CG44004	-0.407508	3.60924												X	dhd	0.0793409	3.02384
								2	Gr39b	-0.410999	1.38413		3	CG42588	-0.407188	5.85108												X	tw	0.0800617	1.76615
								2	CG13544	-0.410972	7.89658		3	CG7409	-0.407036	3.16324												X	mRpS25	0.0805643	3.14217
								2	Fmo-2	-0.409928	3.55213		3	CG10175	-0.406951	3.58373												X	BCL7-like	0.0806818	3.30186
								2	NAT1	-0.408709	9.05788		3	CG34377	-0.406574	0.498108												X	Rubicon	0.080802	3.65509
								2	CR43281	-0.408471	0.0135226		3	CG42870	-0.40616	4.28229												X	disco	0.0813461	2.26683
								2	SkpF	-0.40814	7.10699		3	laza	-0.405655	1.93715												X	ovo	0.0818306	0.19269
								2	CG43204	-0.405747	0.238948		3	shps	-0.405298	7.10812												X	CG9240	0.0818546	6.04908
								2	CG11099	-0.40569	0.135507		3	glob1	-0.40471	6.2027												X	mRNA-cap	0.0829341	6.56598
								2	asRNA:CR45281	-0.405462	3.13061		3	Oamb	-0.403934	1.31636												X	CG32817	0.0830514	2.21212
								2	CG10561	-0.405298	8.04171		3	CG14684	-0.403043	5.12358												X	CG32700	0.0832572	5.60408
								2	CR30409	-0.404983	2.9399		3	CG44836	-0.402946	2.10571												X	mRpL16	0.0832876	4.88448
								2	eys	-0.404886	0.906502		3	CG15563	-0.402336	1.43367												X	Cdc45	0.0836749	3.12083
								2	CG42710	-0.40363	6.6371		3	snoRNA:Or-CD8	-0.401434	1.41992												X	sol	0.0839548	4.95807
								2	CG3294	-0.403311	3.62312		3	CG43249	-0.400424	4.94759												X	c12.2	0.0843304	2.10494
								2	CG43750	-0.403127	6.97406		3	TwdlL	-0.399881	1.61258												X	Smyd3	0.0844886	1.58753
								2	CG9826	-0.40312	-0.0528373		3	Ir62a	-0.399752	-0.0204166												X	CR44895	0.0845777	1.76622
								2	CG34109	-0.402622	4.09972		3	CG8560	-0.399379	6.76059												X	REG	0.0848243	6.912
								2	CG30356	-0.401651	6.57814		3	CG32454	-0.399276	6.73475												X	CG3857	0.0848745	2.85319
								2	CR44315	-0.401527	2.01094		3	CG45071	-0.398686	3.48282												X	HDAC6	0.085189	6.51188
								2	CG30466	-0.401425	6.49149		3	CG32396	-0.398599	8.0565												X	CG11095	0.0852539	0.977151
								2	CG15160	-0.401083	4.96441		3	CG1077	-0.39848	3.41688												X	CG34120	0.0853638	7.71998
								2	ptc	-0.400936	3.74138		3	CG10226	-0.396087	3.6253												X	CG12112	0.0856582	2.95368
								2	CG30484	-0.400504	3.69268		3	CR46228	-0.395942	0.0186244												X	moody	0.0856869	4.93579
								2	CG10211	-0.39942	1.2868		3	CG34301	-0.395863	1.57741												X	sl	0.0859052	3.28658
								2	Cyp4ac1	-0.39897	2.89232		3	CG14864	-0.395018	6.65076												X	kdn	0.0859947	7.17457
								2	CG11374	-0.397808	3.57936		3	CG33284	-0.394373	9.56721												X	Tsp3A	0.0862534	1.44652
								2	CG13282	-0.397612	3.73634		3	CG15530	-0.39343	8.89153												X	Clic	0.0864455	4.78338
								2	CG18004	-0.397389	3.75863		3	CG31245	-0.393224	7.90049												X	pico	0.0865369	5.8234
								2	GstE11	-0.397136	1.43834		3	IFT54	-0.392765	0.99624												X	dtn	0.0869492	3.66143
								2	CG43296	-0.396643	4.58586		3	CG14694	-0.392756	1.8443												X	CG44428	0.0872029	0.817948
								2	fipi	-0.395706	1.55689		3	CR45964	-0.392093	1.28035												X	CG32640	0.0878012	0.960791
								2	CR44979	-0.395379	0.768067		3	Dhc98D	-0.390156	7.80583												X	CG2059	0.0880725	5.10908
								2	CR43241	-0.395338	-0.12069		3	wat	-0.389211	3.42305												X	CG15373	0.088366	2.69266
								2	CG11300	-0.394749	3.17022		3	CG1896	-0.388953	2.07943												X	CG43313	0.0884553	2.05688
								2	CG30278	-0.3942	8.29097		3	Drsl2	-0.387729	1.39293												X	LPCAT	0.088507	2.93536
								2	CR45423	-0.393945	3.54317		3	CG5265	-0.387657	8.46804												X	CG14194	0.0888529	5.45054
								2	CG15293	-0.393484	2.79067		3	Ttc26	-0.387248	0.911381												X	Taf8	0.0892209	4.55538
								2	CG7149	-0.39336	3.52231		3	CG32413	-0.387106	0.434214												X	a6	0.0892285	2.24233
								2	CR44415	-0.393126	1.38729		3	CG7255	-0.386478	3.98359												X	CR45484	0.0900087	2.34928
								2	CG30385	-0.391515	4.71822		3	asRNA:CR45205	-0.386255	0.476854												X	CG5273	0.0900161	5.92381
								2	sprt	-0.391502	1.97546		3	ems	-0.38593	0.441756												X	CR44110	0.0901024	1.71611
								2	CG17217	-0.391169	6.17717		3	Rgl	-0.385877	2.9508												X	AANATL7	0.0901846	3.88132
								2	CG9863	-0.390145	5.95761		3	CG31226	-0.385207	10.9176												X	CG32576	0.090371	4.00101
								2	GstE8	-0.389777	5.02451		3	CG6931	-0.384625	5.94919												X	Pgam5	0.0904672	4.24048
								2	CR44191	-0.388777	3.03812		3	CG4306	-0.384206	5.53811												X	fog	0.0906145	2.38752
								2	CR44326	-0.388755	2.31668		3	CR44921	-0.383275	3.97396												X	lva	0.0919499	6.51979
								2	CG5327	-0.388379	6.57333		3	Or83c	-0.383161	0.496279												X	ebo	0.0921759	4.59852
								2	CG31948	-0.387617	10.0581		3	alpha-Est8	-0.382726	3.8249												X	CG4558	0.0926867	1.85844
								2	CG12464	-0.387171	6.6629		3	CR14117	-0.382612	3.41041												X	Stim	0.0927575	6.80857
								2	SIFa	-0.387165	0.108597		3	CR44925	-0.382531	1.8362												X	CG32579	0.0930971	1.49898
								2	PPO1	-0.386998	1.90938		3	CG12581	-0.382264	1.38537												X	Fer3HCH	0.0932479	6.72641
								2	CG15705	-0.386668	6.45136		3	CG34298	-0.381211	6.28167												X	Hlc	0.0932688	3.078
								2	CG4270	-0.385891	7.27548		3	CR46007	-0.380857	4.35141												X	SNRPG	0.0933005	4.90864
								2	Sbat	-0.385869	6.04042		3	Glut4EF	-0.38023	2.16323												X	Pi4KIIIalpha	0.0933283	5.49751
								2	CR44795	-0.384606	0.876626		3	CG7069	-0.379974	9.24045												X	Naa20A	0.093475	3.50631
								2	CG42524	-0.383598	2.40871		3	CG33229	-0.379946	2.68257												X	RhoGAPp190	0.0935592	5.36366
								2	CG44403	-0.382876	7.392		3	CR43086	-0.379472	0.585574												X	Gem4b	0.0940206	6.04439
								2	Sirup	-0.382816	4.99339		3	Act87E	-0.378977	9.03757												X	fs(1)M3	0.0940685	1.25757
								2	CR44455	-0.382813	8.19108		3	ndl	-0.377619	1.26787												X	Rab39	0.0944819	3.44169
								2	His2B:CG17949	-0.382636	0.832024		3	CG34292	-0.376594	7.17711												X	CG1636	0.0945693	4.72723
								2	Cyp28d1	-0.382506	0.780547		3	cpo	-0.376528	5.9094												X	Fum1	0.0945965	3.6126
								2	PLCXD	-0.382258	3.41338		3	CAH5	-0.376256	4.4341												X	TTLL1A	0.0949143	6.08086
								2	CG14275	-0.38187	2.77745		3	CR43435	-0.375925	2.98019												X	Pink1	0.0949685	7.65487
								2	CG16786	-0.381776	3.64507		3	bon	-0.375844	5.99245												X	RpS19a	0.095385	7.17455
								2	CG43123	-0.381368	2.44142		3	htl	-0.375818	2.97642												X	pon	0.095692	2.77286
								2	CR46237	-0.381292	1.11023		3	CG32847	-0.37524	6.83009												X	CG9132	0.0957717	4.48985
								2	CG10621	-0.380613	2.51462		3	Gk1	-0.375003	4.95877												X	CG5254	0.0959853	2.02245
								2	CG9316	-0.380209	7.91982		3	CR45866	-0.374806	2.86006												X	RpS5a	0.0981264	7.43221
								2	TTLL3A	-0.379922	0.321903		3	CR45977	-0.374474	1.72221												X	mei-38	0.098292	2.98245
								2	ste24b	-0.378904	7.62568		3	CG17931	-0.373222	4.2798												X	east	0.0988126	5.61609
								2	Ufd4	-0.378585	9.3541		3	Nep7	-0.372738	1.21671												X	Glos	0.0989538	3.95096
								2	CG9406	-0.377885	7.27672		3	ymp	-0.372232	9.43899												X	CHOp24	0.0989724	5.01874
								2	CG17242	-0.377018	3.78157		3	CR43485	-0.372207	4.58632												X	B-H2	0.0999536	4.83743
								2	Maf1	-0.376877	5.4695		3	Dtg	-0.371742	0.604817												X	CG41106	0.100034	6.3224
								2	CG10307	-0.376644	7.52345		3	CG31296	-0.371717	5.10039												X	gd	0.100036	-0.207128
								2	CG44869	-0.376467	3.08137		3	Culd	-0.37165	2.01531												X	RhoGAP5A	0.100165	3.01991
								2	CG17470	-0.376414	9.73404		3	htt	-0.371144	5.05691												X	DENR	0.100838	3.56729
								2	uzip	-0.375572	3.7722		3	CG12521	-0.370681	6.91487												X	Ir7c	0.100909	3.38732
								2	CG31788	-0.374796	8.99586		3	betaTub97EF	-0.369965	2.90564												X	Pp4-19C	0.101529	4.05065
								2	CG4213	-0.374655	6.57761		3	snk	-0.36931	1.46247												X	rut	0.10232	3.54468
								2	Trf	-0.374356	5.05902		3	fng	-0.369271	2.19218												X	Vap33	0.102564	6.14503
								2	Mppe	-0.373888	4.34948		3	CR46238	-0.369081	1.21577												X	Uros1	0.103217	4.29489
								2	ms(2)34Fe	-0.373837	8.22331		3	CR44545	-0.368913	0.703826												X	CG32803	0.103328	3.63486
								2	CR45032	-0.373581	0.51933		3	Ppi1	-0.368856	11.3597												X	Spg7	0.103565	6.72448
								2	Naa20B	-0.373065	5.53459		3	CG5316	-0.368806	6.12701												X	CG14219	0.103568	2.80285
								2	CR46445	-0.372937	1.30359		3	CR44562	-0.368527	1.68741												X	CG2712	0.104228	3.23217
								2	CG42866	-0.372924	-0.00419657		3	CG9129	-0.367918	9.42436												X	CG12081	0.104488	4.47546
								2	smog	-0.37248	1.41116		3	CG16719	-0.367788	8.49365												X	CG32756	0.10581	5.10039
								2	Art7	-0.372407	2.94745		3	Ptx1	-0.367728	3.44187												X	CG42854	0.105844	4.13492
								2	CG42697	-0.372384	5.21414		3	CG2767	-0.367452	5.26467												X	CG10761	0.106056	6.88957
								2	CG7755	-0.372228	8.16408		3	CR44333	-0.367345	3.0547												X	Bap111	0.10619	6.85738
								2	CG11298	-0.371638	6.80004		3	Adk1	-0.367018	7.24135												X	CG1532	0.106708	5.17567
								2	CG4161	-0.370878	8.31225		3	mas	-0.366424	2.92603												X	CG4301	0.106898	1.34179
								2	luna	-0.37087	3.24584		3	Adk3	-0.365864	8.90257												X	Rpt3	0.107039	4.59478
								2	FAM21	-0.3706	4.14468		3	CG46281	-0.365828	4.94298												X	eIF4H1	0.107258	4.9899
								2	Dscam1	-0.369821	4.8267		3	GNBP2	-0.365633	-0.00531618												X	Rab40	0.107638	3.03911
								2	CG14402	-0.368993	7.71258		3	CG31415	-0.363962	7.27652												X	CG45491	0.108001	4.43228
								2	LKRSDH	-0.368336	2.3921		3	Acp98AB	-0.363117	1.10909												X	CG4615	0.108329	1.84155
								2	CG30154	-0.367884	0.265141		3	CG9444	-0.363058	0.504071												X	CAH3	0.108363	3.30038
								2	CR44056	-0.367747	1.2505		3	cDIP	-0.362798	2.3581												X	CG2202	0.108486	5.31538
								2	CR44585	-0.36704	0.95791		3	CG32106	-0.361808	8.11515												X	CG8128	0.108518	6.40871
								2	asRNA:CR44372	-0.36679	0.0848496		3	Shab	-0.361317	2.95053												X	Grip91	0.109157	4.27313
								2	Top3alpha	-0.364961	4.40723		3	kar	-0.360955	2.4223												X	CG11655	0.109454	2.70143
								2	CG4480	-0.36442	7.5883		3	CCHa2	-0.360241	3.1943												X	CG2577	0.109728	6.58023
								2	CG13694	-0.363471	1.67734		3	CR45412	-0.359594	1.88256												X	CG12118	0.109728	7.15115
								2	tor	-0.363128	1.57986		3	Gnmt	-0.359151	2.43515												X	pod1	0.10993	4.87218
								2	Parp16	-0.362762	6.38242		3	Ack	-0.359089	7.85466												X	CG12219	0.109989	4.44696
								2	CR43611	-0.36272	2.45301		3	CG13449	-0.358754	6.81975												X	Syx16	0.1102	4.90346
								2	wash	-0.361903	8.53452		3	CG15525	-0.358226	4.32136												X	wisp	0.110318	1.86489
								2	jet	-0.361888	2.40307		3	asRNA:CR44176	-0.357304	3.58563												X	CG17167	0.110885	2.80153
								2	Snoo	-0.361733	2.70241		3	Scgbeta	-0.357251	1.94218												X	CG12702	0.111075	5.24603
								2	Strn-Mlck	-0.359665	3.88859		3	GlcAT-P	-0.356992	2.45561												X	PPP4R2r	0.11198	3.67442
								2	Spn43Aa	-0.358585	3.59813		3	CG13838	-0.356984	6.55335												X	CG14270	0.112253	6.09192
								2	CG43267	-0.358374	0.882398		3	CG33970	-0.356087	5.3584												X	sdk	0.112739	4.84756
								2	CG2794	-0.357853	7.19179		3	CG32148	-0.355691	8.01238												X	CG42299	0.112812	4.39607
								2	CG18789	-0.357709	5.32931		3	Ada	-0.355673	3.57473												X	CG15930	0.113708	3.94811
								2	CG34021	-0.356644	6.74738		3	CG14903	-0.35548	3.50492												X	spri	0.114246	4.80823
								2	CG5122	-0.356543	9.23095		3	dop	-0.354571	7.69435												X	TRAM	0.114417	5.16587
								2	OSCP1	-0.356438	0.729768		3	NT1	-0.353023	0.135192												X	sd	0.114654	5.43081
								2	CG43145	-0.356438	1.1706		3	side-VII	-0.353017	3.88008												X	CG15719	0.115323	5.69927
								2	CR44582	-0.355005	3.50197		3	CG43675	-0.352543	3.92015												X	AP-1-2beta	0.116381	5.48726
								2	CR44369	-0.354692	3.00525		3	CR46040	-0.352355	4.5738												X	Pp2B-14D	0.117038	3.63433
								2	CG4286	-0.354475	8.52871		3	CG7362	-0.35137	8.26044												X	Pde9	0.117122	3.27937
								2	Sema2b	-0.354143	2.06279		3	CR46052	-0.350916	0.951161												X	RpS15Aa	0.11728	6.75996
								2	Lsm11	-0.353001	0.629149		3	CR43151	-0.350353	5.49841												X	CG3626	0.117633	2.24235
								2	Mt2	-0.352815	1.19155		3	mtrm	-0.350102	2.04304												X	l(1)G0289	0.117663	4.95703
								2	CG43231	-0.351964	5.22467		3	snoRNA:Psi18S-1275	-0.349811	2.04607												X	Myc	0.118318	3.74249
								2	Gli	-0.351796	3.91364		3	CG14316	-0.349494	7.06888												X	ND-24	0.118465	5.84081
								2	CG30384	-0.351493	7.34035		3	CG7142	-0.349386	0.2823												X	CG15368	0.118542	6.21043
								2	asRNA:TS15	-0.351456	1.24882		3	Fie	-0.34934	5.51934												X	sws	0.118868	8.71604
								2	CG31704	-0.351454	0.650531		3	CR46225	-0.348833	1.05781												X	RpL7A	0.119164	7.74532
								2	CG3609	-0.351031	5.28839		3	Lgr1	-0.348785	2.14198												X	Paf-AHalpha	0.119681	5.19541
								2	CR43097	-0.350055	2.60961		3	Zasp66	-0.348594	3.25588												X	Marf	0.120145	6.86339
								2	Acer	-0.349988	8.29071		3	Pif2	-0.348115	7.63101												X	CG3568	0.120232	4.67014
								2	Rgk1	-0.347907	2.36462		3	CG7966	-0.347473	0.101775												X	Sas10	0.120358	1.47397
								2	Klp59D	-0.347873	8.73371		3	CG14244	-0.347283	-0.146105												X	CG9691	0.120728	4.70742
								2	CG31752	-0.347699	5.74424		3	CR46106	-0.347173	0.885566												X	CG3638	0.120838	5.10113
								2	frtz	-0.347452	1.72311		3	CG5399	-0.347107	6.02513												X	nocte	0.121133	5.6477
								2	Piezo	-0.347315	3.33869		3	CG7514	-0.346801	7.28034												X	Torsin	0.121644	3.21849
								2	Ptp36E	-0.347072	5.06028		3	CG10969	-0.346637	7.32224												X	CG14435	0.12169	4.67357
								2	CG18343	-0.346523	5.27422		3	Pldn	-0.346378	2.63869												X	CG34408	0.121693	3.59688
								2	CR42545	-0.346476	4.67229		3	CG12071	-0.345391	0.391877												X	CG15343	0.122331	0.387668
								2	CG15482	-0.346196	7.60009		3	CR45238	-0.345103	4.14586												X	CG2972	0.122963	4.71784
								2	Ih	-0.345626	4.18381		3	CR45224	-0.344685	0.804722												X	CG8188	0.123435	7.07304
								2	SmydA-6	-0.345317	0.337021		3	Pif1B	-0.344298	0.39167												X	betaNACtes2	0.12344	3.98525
								2	CG42733	-0.345068	7.42725		3	Sema5c	-0.34412	3.83048												X	Dd	0.123645	4.11707
								2	CG34222	-0.344766	6.75899		3	CG8907	-0.343457	-0.0325362												X	CG7065	0.124179	4.53792
								2	CG30268	-0.344655	6.62007		3	asRNA:CR43433	-0.342854	4.04837												X	Tango10	0.124499	3.43637
								2	RluA-1	-0.343976	3.35507		3	CG12320	-0.342844	3.35403												X	SkpA	0.124852	4.97847
								2	CG42847	-0.343675	7.68301		3	NijA	-0.342571	0.171278												X	CR45792	0.125209	2.74032
								2	CR45716	-0.343241	0.982583		3	glob3	-0.34254	6.46899												X	Ocrl	0.125302	5.05454
								2	CG12923	-0.343077	6.72809		3	CG9632	-0.342094	8.48708												X	G9a	0.125344	4.84653
								2	CG31778	-0.34307	1.2662		3	CR43372	-0.341685	3.04655												X	Vha36-3	0.125476	3.75027
								2	CG17377	-0.34287	10.9041		3	tau	-0.341273	5.75325												X	fz3	0.125596	3.38644
								2	CG30284	-0.34268	6.03386		3	CG15554	-0.340954	1.6869												X	CG3156	0.125643	5.53153
								2	CG4714	-0.342655	8.32164		3	dsb	-0.340517	2.43179												X	CG18259	0.125866	6.12021
								2	Rgk3	-0.342567	2.77752		3	CR46030	-0.340188	2.41069												X	schlank	0.125921	5.46471
								2	OS9	-0.342258	1.03926		3	ddbt	-0.339891	6.12278												X	HDAC4	0.126452	4.67789
								2	CG3092	-0.342084	8.34069		3	CG42235	-0.339734	1.9737												X	parvin	0.126457	4.28646
								2	CG9265	-0.341483	3.48423		3	CR44041	-0.338996	4.09733												X	CG45154	0.127096	5.52367
								2	CR43263	-0.341474	5.90477		3	fal	-0.338949	7.38527												X	CG2111	0.127098	-0.20758
								2	Sardh	-0.341249	0.247334		3	Mkrn1	-0.338523	7.28842												X	Setd3	0.127336	1.37554
								2	qsm	-0.341007	1.20763		3	CG45116	-0.338432	0.53335												X	CG13003	0.128042	0.55316
								2	CG30020	-0.340524	5.31505		3	CG17278	-0.33815	2.48835												X	Rip11	0.128141	6.58374
								2	CG42692	-0.340216	5.96943		3	CG43203	-0.338135	5.5018												X	raptor	0.128702	2.44971
								2	CG3663	-0.340198	1.1893		3	lab	-0.338123	2.55902												X	Rilpl	0.128794	4.24477
								2	mdy	-0.339905	1.65541		3	CG6136	-0.337552	5.62419												X	Uch-L5R	0.128832	6.68368
								2	CG31689	-0.338959	4.76152		3	CG7512	-0.337533	2.69927												X	CG3632	0.128892	3.82786
								2	mrj	-0.33872	9.26723		3	Pglym87	-0.337177	8.99418												X	CG13010	0.129101	7.11485
								2	CG30429	-0.338402	7.29091		3	CG11437	-0.33676	1.61388												X	CG2854	0.129397	7.31315
								2	CG43800	-0.337905	5.7968		3	TotB	-0.336399	0.924079												X	CG17764	0.129493	6.72443
								2	CG13229	-0.337852	4.93464		3	CG43089	-0.335958	6.43062												X	CG7453	0.129563	7.3463
								2	His2B:CG33882	-0.337487	0.421551		3	CG8001	-0.335913	8.14716												X	futsch	0.129703	1.96117
								2	CG12511	-0.337385	5.45783		3	CG31102	-0.33571	2.59957												X	CG15728	0.12997	6.35656
								2	CG30398	-0.337271	6.0097		3	CG1136	-0.335654	3.5015												X	CG32812	0.130014	5.57773
								2	CR44295	-0.336961	3.49719		3	TfAP-2	-0.335081	-0.0599947												X	asRNA:CR45620	0.130116	0.500467
								2	Tengl1	-0.336073	7.45022		3	CG4538	-0.334781	9.5236												X	CG2200	0.130163	3.21967
								2	CG13138	-0.335958	0.166318		3	SF1	-0.334735	5.82262												X	Ubqn	0.130309	7.82254
								2	CG17612	-0.335283	3.79213		3	CG14111	-0.333679	2.26498												X	CG12729	0.130574	6.54693
								2	Vkor	-0.335084	0.805693		3	CG2224	-0.333534	7.11562												X	CG6873	0.131626	6.81778
								2	CG7094	-0.334858	7.91737		3	Nmdar1	-0.333212	1.95333												X	CG41562	0.131658	1.98592
								2	ics	-0.334778	3.42017		3	CR44036	-0.332172	2.27474												X	CG13001	0.13196	2.17482
								2	CG16957	-0.334183	7.86656		3	ich	-0.331355	0.914825												X	Rcp	0.13229	0.870228
								2	CG33306	-0.334172	0.757335		3	CG5478	-0.3313	5.50171												X	rudhira	0.132794	5.91152
								2	CG30355	-0.334134	7.80892		3	disp	-0.330949	4.14028												X	COX6B	0.132968	6.58057
								2	Arc1	-0.334013	7.12625		3	Cpr67Fa2	-0.330922	1.21098												X	CG3655	0.132991	2.64079
								2	Trpgamma	-0.333339	3.2127		3	CG17364	-0.33087	3.82986												X	CG3149	0.133309	4.92759
								2	grh	-0.332919	2.39582		3	Mf	-0.32991	4.73708												X	AnxB10	0.133328	5.2675
								2	Lip4	-0.331723	3.83282		3	CG31099	-0.329178	7.23186												X	CG3021	0.133617	5.10917
								2	robo3	-0.331612	1.96186		3	l(3)72Dp	-0.328192	3.18017												X	Gclc	0.133811	5.71675
								2	tud	-0.331514	7.13362		3	CG32061	-0.328082	7.45981												X	CG15570	0.13396	1.95631
								2	CR44732	-0.331289	2.9054		3	CG17780	-0.327931	0.384622												X	CG15309	0.134232	4.8842
								2	MCPH1	-0.33112	9.75544		3	CG43168	-0.327878	7.21286												X	CG3176	0.134697	3.21685
								2	fok	-0.330705	4.22775		3	CG9396	-0.327661	1.09422												X	trr	0.134754	4.58465
								2	gammaTub37C	-0.330252	0.95271		3	mRpS10	-0.327481	5.27111												X	Gmap	0.13499	5.74138
								2	CR44417	-0.32958	0.974151		3	Rcd2	-0.327255	3.71163												X	Nrg	0.135002	6.52538
								2	CG31710	-0.328084	1.6468		3	CG32081	-0.327101	9.21184												X	CrebB	0.135056	4.28017
								2	asRNA:CR42743	-0.327915	2.71689		3	CG13315	-0.326052	4.95633												X	CG42578	0.136104	0.931448
								2	CG30485	-0.327702	7.10466		3	CG7304	-0.325596	0.889357												X	CG15196	0.136294	7.451
								2	asRNA:CR44911	-0.327646	4.70429		3	tomboy20	-0.325078	8.31141												X	CG4955	0.136352	8.20365
								2	TAF1C-like	-0.327409	5.67232		3	CG6083	-0.324891	7.13169												X	Ntf-2	0.136359	5.11868
								2	CG31760	-0.327132	4.20349		3	MCU	-0.324669	6.26734												X	Xpac	0.136413	5.1959
								2	Vha36-2	-0.326612	7.65844		3	CG13700	-0.323839	8.87814												X	amx	0.136461	0.644607
								2	CR44394	-0.326124	0.547909		3	alphaKap4	-0.323665	6.7228												X	CG8915	0.136583	4.30108
								2	Atxn7	-0.326026	5.63038		3	rtet	-0.32342	2.09297												X	Crg-1	0.136626	-0.383416
								2	CR45295	-0.325994	0.405091		3	CG4704	-0.323169	6.48533												X	CG14205	0.136698	1.69676
								2	Cbp53E	-0.325364	3.37606		3	CG12279	-0.322959	5.88117												X	pdgy	0.137624	5.01937
								2	CG42851	-0.325267	6.22935		3	CR43929	-0.322171	-0.143792												X	CG4407	0.138822	3.78312
								2	CG13872	-0.32438	7.916		3	CCAP	-0.321978	3.14607												X	CG2680	0.13949	4.27345
								2	Uhg3	-0.324333	1.00903		3	CR42836	-0.321682	5.32208												X	Cyp1	0.140038	7.03435
								2	CG43788	-0.324321	1.95899		3	CG5793	-0.321533	5.80041												X	CG3226	0.140379	6.417
								2	CR44398	-0.324235	4.13578		3	CG14995	-0.321126	11.7793												X	peng	0.141212	3.50327
								2	fat-spondin	-0.324144	3.23894		3	Hex-t1	-0.321064	6.17096												X	Sdic3	0.141507	6.15533
								2	CG31908	-0.323835	6.99913		3	spz5	-0.320657	3.12175												X	Sec61gamma	0.141567	7.23455
								2	CG10680	-0.323736	1.51912		3	CG17154	-0.320529	6.91123												X	cin	0.14157	3.5824
								2	Pgm2b	-0.323669	8.29786		3	Gk2	-0.320492	4.64768												X	Nek2	0.141675	0.117377
								2	CR44572	-0.323665	3.33843		3	TyrR	-0.320422	1.60702												X	CG43138	0.141701	5.06188
								2	CG9555	-0.322949	0.652145		3	Cpn	-0.320358	0.528147												X	Top1	0.141815	6.69694
								2	sut3	-0.322905	6.56657		3	CG5577	-0.320277	1.48898												X	CG14408	0.141848	3.19305
								2	CG43321	-0.322507	6.36312		3	jdp	-0.320017	1.57157												X	l(1)G0007	0.141951	4.20629
								2	CG15278	-0.321973	7.03441		3	CG15803	-0.319865	0.861256												X	Rbf	0.142027	5.89714
								2	CG6724	-0.321868	3.55995		3	CG7497	-0.319772	4.20701												X	Rnp4F	0.142071	4.62855
								2	CG43742	-0.3215	2.56375		3	Hsc70-1	-0.319051	8.465												X	fs(1)K10	0.142103	4.33877
								2	CG31913	-0.321062	8.07726		3	CG31538	-0.318661	11.422												X	CG1737	0.142216	3.37067
								2	Uhg4	-0.321005	0.988451		3	CG13667	-0.318553	6.96517												X	CG11122	0.142482	6.09171
								2	CG34173	-0.320728	5.6219		3	Trxr-2	-0.318469	6.81039												X	CG10959	0.142484	4.17297
								2	Spn47C	-0.320428	7.41674		3	mRpL47	-0.318405	4.64964												X	Graf	0.142552	6.3255
								2	CG8673	-0.320187	5.97362		3	Ugt303B2	-0.318355	2.2729												X	CG8097	0.142714	6.93814
								2	CG42753	-0.320131	6.27399		3	CG7920	-0.318285	8.97504												X	CG8134	0.142767	4.02141
								2	CG13397	-0.319513	2.99984		3	CG14605	-0.318215	7.69135												X	CG1368	0.142917	3.33108
								2	CG10019	-0.319469	1.43703		3	Kif19A	-0.317456	1.996												X	CG6340	0.143026	6.2142
								2	l(2)k09913	-0.318995	5.45907		3	CG3942	-0.317285	7.50014												X	Gem4c	0.143184	6.38083
								2	Dro	-0.318834	1.91065		3	CG14974	-0.317264	7.38378												X	Tim8	0.143948	6.5718
								2	CG9582	-0.318695	6.72535		3	CG2336	-0.316684	7.7224												X	fz4	0.144282	4.28562
								2	CG34045	-0.318581	0.771169		3	CG31244	-0.316205	7.67401												X	CG17776	0.14444	4.12994
								2	didum	-0.317828	9.54301		3	CG4960	-0.316169	5.73206												X	DIP-beta	0.144484	3.24903
								2	Msp300	-0.317723	9.45691		3	CG8564	-0.315944	10.0702												X	CR43264	0.145092	5.47271
								2	Lime	-0.317545	0.277223		3	CR45580	-0.315822	3.72905												X	wap	0.145457	5.15913
								2	SLO2	-0.317434	2.05251		3	GluClalpha	-0.315353	4.29512												X	unc-119	0.145466	5.41096
								2	Toll-4	-0.317101	1.55698		3	CR43475	-0.315289	3.54176												X	spoon	0.14562	6.4808
								2	CG11475	-0.316953	6.64298		3	CG3402	-0.31431	3.24441												X	CG15445	0.146043	6.2144
								2	Cyp4ac3	-0.316939	2.77705		3	pst	-0.314049	5.95812												X	fzr	0.146393	6.12053
								2	Duox	-0.316884	2.22029		3	CG32112	-0.313878	7.55208												X	CG12237	0.146695	4.10475
								2	CR43419	-0.316655	3.11258		3	lqf	-0.313793	8.78788												X	CG13364	0.147001	4.63165
								2	mthl4	-0.316209	3.22807		3	CG32201	-0.313472	1.14957												X	Cyp4g15	0.147152	1.77205
								2	CG31815	-0.316077	6.06093		3	CG3961	-0.313272	2.65923												X	Tim9a	0.147257	6.04075
								2	CG9899	-0.316011	5.72179		3	Calx	-0.312694	8.41976												X	CG4119	0.147459	4.47506
								2	Dpit47	-0.314982	5.04713		3	SdhAL	-0.312663	7.64221												X	RpS6	0.147932	7.3912
								2	Smyd4-4	-0.31495	7.18036		3	CG32371	-0.312472	9.57155												X	Crag	0.147933	5.25732
								2	CR10102	-0.314522	4.35849		3	Atg8b	-0.312119	8.18072												X	pck	0.148251	4.33101
								2	CG34386	-0.314482	3.11012		3	CR43387	-0.312114	3.34591												X	CG11666	0.14838	5.4589
								2	CR41440	-0.314214	2.87199		3	CG15549	-0.312105	5.65314												X	CG4991	0.148723	2.25624
								2	tea	-0.314156	7.00371		3	CG5697	-0.312049	3.67044												X	CG32643	0.148837	6.41738
								2	CG43350	-0.313869	0.919434		3	CG12362	-0.311843	8.7735												X	CG2004	0.149052	3.87414
								2	CG17652	-0.313592	1.87787		3	asRNA:CR43426	-0.31182	3.58486												X	betaCOP	0.149419	5.72537
								2	CG43647	-0.31293	0.922045		3	CR45245	-0.311808	2.75207												X	CG14439	0.149711	2.43475
								2	mlt	-0.312718	8.57699		3	dikar	-0.3116	8.02646												X	Mnt	0.15029	4.21839
								2	D	-0.312696	4.2175		3	tra	-0.311392	2.20404												X	Rai1	0.150388	2.43853
								2	CG32833	-0.31254	1.57765		3	CG7208	-0.310362	7.29991												X	CG3781	0.150682	4.98709
								2	CR44920	-0.312499	3.28745		3	CG17026	-0.310228	-0.17562												X	Evi5	0.150691	6.80501
								2	CG18327	-0.312466	0.116364		3	NitFhit	-0.30947	4.17221												X	Coq8	0.151072	2.62863
								2	bur	-0.312211	7.14007		3	ect	-0.308677	0.334226												X	tyf	0.151241	5.67527
								2	Gr59e	-0.311327	0.556373		3	CR45575	-0.308488	1.24113												X	CG7990	0.151406	3.74546
								2	CG33704	-0.310971	8.00573		3	tant	-0.308193	7.62937												X	CG14231	0.151896	3.44152
								2	CG15233	-0.310916	4.8092		3	CR44842	-0.30808	0.557054												X	CG3726	0.152211	3.41737
								2	CG30430	-0.310878	9.76581		3	CG42637	-0.307994	2.84728												X	lin-52	0.152671	2.43405
								2	asRNA:CR43466	-0.31005	0.908513		3	CG8774	-0.307933	2.31809												X	CG15747	0.153052	3.25592
								2	Cyp6a13	-0.309664	4.01191		3	CG15561	-0.307815	3.08001												X	CG17717	0.153103	7.37316
								2	CG15097	-0.308747	2.31153		3	Trc8	-0.307693	8.46766												X	CG1998	0.153144	4.87322
								2	CG30376	-0.308446	10.2349		3	Tim13	-0.306807	6.69083												X	br	0.153396	2.99538
								2	Wwox	-0.307828	3.30533		3	CG8036	-0.306136	9.04428												X	SdicB	0.153424	6.05089
								2	Kebab	-0.307761	5.26256		3	CG31380	-0.306111	3.33191												X	CG34015	0.153926	3.94939
								2	CG34170	-0.307629	6.54009		3	mnd	-0.305897	2.46004												X	ND-75	0.154014	7.56431
								2	CR44420	-0.306841	5.19969		3	CG14077	-0.305719	8.06755												X	Nost	0.154678	5.07868
								2	CG15422	-0.306659	1.42497		3	CG9452	-0.305195	2.77887												X	stx	0.154697	7.24796
								2	CG9550	-0.306457	8.39586		3	CG11000	-0.305056	2.79419												X	U2af50	0.154835	6.79368
								2	CG15258	-0.306055	7.38632		3	CR44319	-0.303897	3.31101												X	S6KL	0.155237	3.96303
								2	CR44759	-0.305379	2.47787		3	schuy	-0.303783	8.9647												X	CG15914	0.155308	1.62047
								2	Opbp	-0.305228	2.37457		3	Bet3	-0.303279	2.45761												X	Tao	0.155402	4.73673
								2	CR44217	-0.30503	4.36812		3	CG13937	-0.302555	1.97543												X	l(1)G0020	0.155696	2.0376
								2	CG8303	-0.304448	2.54914		3	CR44552	-0.302237	3.42939												X	ttm50	0.156095	5.40023
								2	CG12831	-0.30439	7.2186		3	CR44520	-0.302154	4.38124												X	CG11379	0.156113	6.80444
								2	asRNA:CR44201	-0.304375	3.62894		3	Ald2	-0.302065	8.70379												X	CG14411	0.156165	6.8293
								2	CR44614	-0.303053	3.50299		3	ome	-0.301711	3.6817												X	CG14613	0.156291	6.4277
								2	CR45261	-0.302639	1.47931		3	CG16710	-0.301521	2.9551												X	CG12728	0.157004	4.83411
								2	Syn2	-0.302437	5.03306		3	Dnah3	-0.301224	8.93382												X	CkIalpha	0.157601	6.649
								2	CG18480	-0.302395	0.795359		3	CR45634	-0.300318	1.53839												X	PhKgamma	0.157612	6.17458
								2	CR46206	-0.302166	1.38826		3	CG14835	-0.299843	7.72018												X	Chchd2	0.157705	7.18926
								2	CG34210	-0.302002	6.32788		3	CR45991	-0.299812	1.51801												X	Dlip1	0.157735	4.1548
								2	CG31806	-0.301875	7.39938		3	cd	-0.299765	1.8381												X	mRpL22	0.157805	3.68422
								2	CG1418	-0.301788	8.5487		3	CR34254	-0.299716	0.959262												X	shi	0.158247	8.13723
								2	tsh	-0.301612	3.31742		3	CR43994	-0.299551	1.99414												X	CG15739	0.158428	3.37288
								2	CG30056	-0.301314	7.24728		3	CG32320	-0.299361	4.76436												X	APC4	0.158567	4.53323
								2	BomT2	-0.301169	1.04437		3	Tie	-0.299166	4.19377												X	CG11369	0.15903	8.18848
								2	ttm3	-0.301078	7.09978		3	CG13471	-0.299165	6.99929												X	Ost48	0.159152	6.16723
								2	CG31797	-0.300076	6.86455		3	CG14718	-0.298882	10.2106												X	CG4768	0.159264	3.67339
								2	fusl	-0.299893	2.83601		3	btl	-0.298857	0.621516												X	CG12121	0.159401	6.19702
								2	CG42711	-0.299872	-0.399166		3	dpr11	-0.298298	0.477941												X	SdicA	0.159495	5.87854
								2	Sema1a	-0.299734	3.65561		3	Scsalpha2	-0.298243	9.0272												X	CR44111	0.160139	-0.0308472
								2	Rrp4	-0.299503	4.53679		3	COX7AL	-0.298231	7.82213												X	CG1637	0.160444	6.13087
								2	poe	-0.299483	9.33483		3	Cad87A	-0.297649	3.36821												X	MAPk-Ak2	0.160916	4.49096
								2	Ntf-2r	-0.299471	5.48676		3	Tsp66E	-0.297518	1.54324												X	Uba5	0.161091	4.39873
								2	CG17580	-0.299334	4.43554		3	CG10365	-0.29717	9.09018												X	I-3	0.161145	6.47683
								2	CG15824	-0.299252	7.65819		3	CG10298	-0.297052	7.43749												X	snf	0.161229	5.19346
								2	CG14071	-0.29911	6.6012		3	CAH2	-0.296944	3.66709												X	Ser6	0.161306	0.119078
								2	mei-W68	-0.298998	1.5926		3	orb	-0.296709	9.59301												X	CG32500	0.161311	3.3602
								2	CG9875	-0.298763	7.47148		3	CG17267	-0.295703	1.38516												X	Hsp60A	0.161313	8.87699
								2	CG15676	-0.297816	6.19793		3	CG9649	-0.295527	0.694042												X	CG9921	0.161549	4.5489
								2	CG9254	-0.297689	10.1529		3	CG3517	-0.295509	9.80039												X	CG4041	0.161572	3.05307
								2	CG13527	-0.297206	7.29853		3	Gycbeta100B	-0.294958	0.274833												X	CG2685	0.16178	3.68594
								2	sut1	-0.296875	0.489944		3	CG16758	-0.294895	9.55178												X	cerv	0.161784	3.56588
								2	CG7742	-0.296831	8.46997		3	CG32232	-0.294718	5.70453												X	prtp	0.161818	7.71048
								2	Hsl	-0.296752	5.91737		3	CG42613	-0.294304	3.45121												X	cactin	0.161824	3.16388
								2	Rab32	-0.296383	6.11982		3	CR45576	-0.294048	2.12169												X	Larp7	0.161984	3.32745
								2	CG13539	-0.295418	6.89229		3	TwdlM	-0.293526	-0.375153												X	Gapvd1	0.162451	4.05289
								2	Pex12	-0.295364	1.70829		3	smash	-0.293138	6.43361												X	Coa8	0.162841	4.50127
								2	CG5098	-0.295204	6.81877		3	CG14551	-0.293037	3.39069												X	Hsc70-3	0.163038	8.58724
								2	AGBE	-0.295175	4.46501		3	scpr-C	-0.292965	10.5015												X	Jafrac1	0.163206	5.83274
								2	CR42696	-0.295058	2.92605		3	CG31139	-0.292784	7.04502												X	Tre1	0.163314	3.17925
								2	CG44296	-0.294372	7.40507		3	Bub3	-0.291833	4.66882												X	Gbeta5	0.163346	2.44843
								2	Grx1t	-0.293721	7.85078		3	CG13675	-0.291703	4.47516												X	Trf4-1	0.163372	4.01706
								2	Eglp4	-0.293195	1.967		3	Hsp70Ba	-0.291491	3.33395												X	ctp	0.163699	7.27653
								2	Tsp42Eg	-0.293001	4.1544		3	CG12289	-0.291283	7.34124												X	NetB	0.164082	1.98968
								2	sPLA2	-0.292817	2.86765		3	CAH4	-0.291114	7.1569												X	Ankle2	0.16462	4.46839
								2	CR33319	-0.292792	7.9962		3	CG13409	-0.291075	1.15056												X	Spx	0.164653	4.42293
								2	CR43830	-0.292754	2.45532		3	CR46006	-0.291035	2.11462												X	CG4004	0.16479	1.76434
								2	CG3494	-0.292434	8.36223		3	CG7634	-0.290519	8.83865												X	Imp	0.164899	9.22243
								2	GluRIIC	-0.292425	4.15919		3	Tm2	-0.290518	4.33672												X	Amun	0.165125	5.9256
								2	asRNA:CR31845	-0.292209	2.68195		3	GstD7	-0.290427	1.29891												X	fs(1)Yb	0.165174	3.50317
								2	Fbw5	-0.291355	4.75882		3	CG31204	-0.289121	8.66402												X	CG2129	0.165298	2.99757
								2	CR43415	-0.290934	4.06045		3	pHCl-1	-0.288774	3.12201												X	CG12659	0.165512	2.49087
								2	UK114	-0.290912	4.97141		3	GlyS	-0.288445	4.04664												X	CG11695	0.16557	3.49812
								2	CR44651	-0.290513	0.134853		3	CG5276	-0.288126	7.80487												X	CG9578	0.165922	4.97274
								2	CG30496	-0.290374	6.01193		3	CG9389	-0.288115	9.76992												X	CG12116	0.166315	1.56194
								2	BBS8	-0.290285	-0.595223		3	Ubi-p63E	-0.287422	11.9701												X	AnxB11	0.166577	5.52194
								2	hts	-0.290134	6.82374		3	CG31010	-0.287299	8.14176												X	p24-1	0.166989	5.06068
								2	CG3735	-0.290118	5.52722		3	CR46213	-0.286822	0.141091												X	peb	0.167029	5.67254
								2	CR43734	-0.290085	3.53348		3	ncd	-0.286662	5.58418												X	CR44384	0.167329	1.13679
								2	CG12617	-0.289645	7.49062		3	CR46217	-0.2865	0.591498												X	Ing3	0.167368	6.06419
								2	CG31870	-0.289392	9.08853		3	CG42534	-0.28647	0.388682												X	CG4789	0.16768	4.94235
								2	NimB2	-0.289369	2.21639		3	CG32236	-0.286405	7.91089												X	sw	0.168089	6.42559
								2	CG33958	-0.288989	-0.21365		3	CG34382	-0.286109	1.77218												X	CG2750	0.16811	9.09361
								2	CG30428	-0.288982	5.11534		3	Mst89B	-0.285549	7.66131												X	Psf3	0.168164	2.401
								2	Rab14	-0.288833	7.73756		3	rho	-0.284939	1.4475												X	Usp7	0.168176	8.98875
								2	CG43924	-0.288761	3.43701		3	CG14676	-0.284795	7.19865												X	Hexo2	0.168303	3.64477
								2	GstE7	-0.288749	1.84598		3	Osi20	-0.284517	0.713667												X	yin	0.169242	4.21463
								2	Ziz	-0.28874	4.57825		3	CR44528	-0.284382	5.12628												X	Hmr	0.16976	4.37245
								2	CR44780	-0.288668	1.29582		3	AsnS	-0.284109	3.07327												X	FucT6	0.169907	4.26718
								2	CG17010	-0.288585	8.50158		3	CG13896	-0.283838	3.48623												X	CG8578	0.16995	3.67149
								2	btv	-0.288353	3.7538		3	Indy	-0.283781	6.31932												X	CG9065	0.170351	5.36915
								2	CR44799	-0.288226	-0.299403		3	CG6576	-0.283338	7.17216												X	CG42302	0.170425	5.22184
								2	CR44412	-0.287965	5.4593		3	abs	-0.283117	5.95701												X	ND-B14.5A	0.170612	5.18374
								2	CG12914	-0.287921	6.06227		3	CG6678	-0.282516	0.870194												X	CG32811	0.170938	4.7672
								2	CG7164	-0.287845	8.92293		3	kek6	-0.282376	1.14796												X	rst	0.171466	0.894696
								2	osp	-0.287835	4.0683		3	CG32240	-0.282321	8.20219												X	CG2918	0.171496	6.89753
								2	CR44902	-0.287511	1.04492		3	CG31075	-0.282	6.44461												X	kek5	0.171947	3.68563
								2	b	-0.287198	0.63006		3	5-HT7	-0.281891	1.10264												X	CG42300	0.171967	4.8993
								2	CG3544	-0.286914	7.13691		3	tara	-0.280974	1.69985												X	Fur2	0.172	3.92685
								2	CG14013	-0.286797	7.01658		3	CG14448	-0.280803	7.33258												X	CG8664	0.172015	1.93924
								2	CG17048	-0.286767	5.67184		3	vn	-0.280692	1.95301												X	RpL17	0.172102	7.34606
								2	ND-B8	-0.286337	6.12666		3	CG3339	-0.280488	3.34086												X	CG11444	0.172215	7.13278
								2	Synj	-0.286301	6.21046		3	sina	-0.28003	7.53596												X	ND-B16.6	0.172314	6.39642
								2	Rpe	-0.286233	7.12409		3	CG13482	-0.279877	0.853572												X	CG7889	0.17302	3.72619
								2	CR44846	-0.286114	3.24419		3	CG32313	-0.279653	6.63984												X	CG14443	0.173253	2.94178
								2	Pgi	-0.286058	9.00601		3	CG3995	-0.279532	3.19178												X	CG15756	0.173354	0.144036
								2	CG8728	-0.286022	8.67283		3	CG11333	-0.279506	5.24604												X	CG2540	0.173915	2.81026
								2	CG42266	-0.286016	7.32		3	mAcon2	-0.279491	8.73261												X	Aven	0.173947	3.25018
								2	CG5556	-0.285672	7.18096		3	CG45078	-0.279357	2.71003												X	Usp39	0.174096	4.39869
								2	CG15147	-0.285659	6.76663		3	CG13725	-0.279261	7.78446												X	CG16721	0.174197	7.546
								2	CG17078	-0.285504	5.38613		3	Est-Q	-0.279138	2.90892												X	HIP	0.174228	6.64565
								2	CG18304	-0.285173	4.55482		3	CG15546	-0.279046	2.45856												X	Sec16	0.174302	5.93109
								2	kuz	-0.284957	4.7047		3	CG33259	-0.278918	1.24994												X	Him	0.174385	2.89087
								2	Tsp42A	-0.284657	5.19828		3	Snmp1	-0.278596	2.10375												X	CG17777	0.17471	3.8792
								2	CG44314	-0.284491	5.38511		3	CG1146	-0.27826	8.2519												X	CG3939	0.175893	6.76711
								2	CG12769	-0.284255	1.97579		3	CG13895	-0.278235	1.64449												X	e(y)3	0.175969	5.55566
								2	CG17658	-0.284195	2.81325		3	CG11373	-0.277753	7.34406												X	CR44710	0.176324	1.48534
								2	CR43605	-0.283959	3.9403		3	CG17195	-0.277714	6.18945												X	Rrp47	0.177251	3.57901
								2	CG5043	-0.283501	8.16137		3	Mp	-0.277494	4.65211												X	CG8051	0.177332	4.65435
								2	CG44622	-0.283388	1.43172		3	Zip88E	-0.277299	1.62474												X	Zpr1	0.177643	4.58907
								2	Kdm4A	-0.283006	4.90943		3	CG34256	-0.277297	0.468921												X	Hira	0.178309	4.67703
								2	Dhc36C	-0.282932	8.05544		3	CG45067	-0.276957	3.38139												X	asRNA:CR43864	0.178358	0.241129
								2	beat-IIIc	-0.28276	4.7202		3	CG14109	-0.276893	0.642												X	CCT2	0.178579	6.45656
								2	CG30414	-0.282593	0.803771		3	asRNA:CR43159	-0.276153	1.366												X	CG11756	0.178865	6.66842
								2	Pask	-0.282328	0.641764		3	CG14322	-0.275802	5.90947												X	Sdic1	0.179052	7.19887
								2	CG11883	-0.281453	3.40658		3	Adck5	-0.275749	7.38157												X	CG15211	0.179241	3.69833
								2	CG30015	-0.281284	9.30805		3	CR46061	-0.275689	2.71999												X	Rcd-1	0.179814	7.59315
								2	CG30114	-0.28123	1.43503		3	RNaseX25	-0.275635	5.0073												X	alpha-PheRS	0.180443	4.259
								2	Fum4	-0.281146	8.00893		3	metl	-0.275184	3.82858												X	CG15375	0.180697	4.64469
								2	CG5726	-0.281103	4.65974		3	CG16959	-0.27468	1.82435												X	Pdp	0.181389	5.77114
								2	CR44316	-0.281099	1.82955		3	ZnT77C	-0.274342	2.74668												X	GlcAT-I	0.181446	2.64053
								2	CG31639	-0.281018	9.8086		3	CG32117	-0.274231	6.69647												X	mei-9	0.181468	2.45917
								2	CG14505	-0.280498	5.88859		3	CG6749	-0.273979	0.824365												X	betaNACtes3	0.181563	4.36647
								2	escl	-0.280056	1.60922		3	CG7330	-0.273929	0.77874												X	CG13359	0.182143	6.95946
								2	GM130	-0.279842	5.03613		3	CG13639	-0.27385	1.37953												X	raskol	0.182186	5.24776
								2	Cpr49Ac	-0.279224	1.37755		3	Gbp3	-0.273735	0.0718226												X	CG8206	0.182723	4.56362
								2	CG4021	-0.27901	7.32266		3	Obp69a	-0.273621	1.25098												X	dome	0.183375	5.96893
								2	CG10730	-0.278935	4.81787		3	Ctl1	-0.273512	4.22992												X	r-cup	0.183458	7.38906
								2	CG9485	-0.278851	3.9616		3	Ptp99A	-0.273125	2.49753												X	NELF-B	0.183768	2.29952
								2	Prip	-0.27874	2.84813		3	dib	-0.273054	-0.469573												X	CG9915	0.184408	4.0969
								2	CG13131	-0.278654	6.52554		3	CG18754	-0.273013	1.03791												X	roX2	0.184409	0.626944
								2	mxt	-0.278195	7.20681		3	CG3999	-0.272774	0.544946												X	eIF2alpha	0.184436	6.73261
								2	Stoml2	-0.277515	7.08734		3	alpha-Est7	-0.272596	1.95623												X	CG43867	0.184437	3.87632
								2	CG30094	-0.277353	5.99447		3	CG6175	-0.272465	2.84592												X	TrxT	0.184446	9.9586
								2	key	-0.277297	5.43385		3	pyd	-0.27187	6.26006												X	CG6961	0.184621	6.5375
								2	Su(var)2-10	-0.276784	7.25765		3	CG7768	-0.271733	9.16106												X	CG1628	0.184699	6.35356
								2	dac	-0.27678	4.3293		3	CG31050	-0.271716	6.75385												X	cv	0.184761	1.75859
								2	kek1	-0.276591	2.7947		3	sNPF-R	-0.271655	0.626932												X	Tis11	0.185242	4.90681
								2	CG46304	-0.276582	7.68359		3	CG33169	-0.271449	1.71227												X	CG15743	0.18539	2.9724
								2	CG10700	-0.276558	3.45743		3	Ubc87F	-0.271357	8.71583												X	tth	0.185744	4.31578
								2	CG9547	-0.275405	1.44057		3	CG33285	-0.271245	6.45394												X	CG32795	0.18611	5.70116
								2	CR43607	-0.275197	2.69009		3	CG43312	-0.270954	4.27276												X	CG2901	0.18682	5.74982
								2	CG2225	-0.275154	6.78384		3	CG8526	-0.270862	9.57044												X	CG11596	0.188003	3.72695
								2	Galphaq	-0.274913	3.34887		3	CG11893	-0.270782	3.74113												X	CG32809	0.188124	1.89492
								2	Ssl	-0.274451	5.99457		3	CG14990	-0.270453	2.38854												X	bif	0.188504	5.74223
								2	Gpo1	-0.274308	3.45114		3	ntc	-0.270277	8.33058												X	CG1571	0.18855	7.15931
								2	CG16894	-0.274033	7.97106		3	CG5217	-0.270169	9.09062												X	eIF3g1	0.188812	5.04053
								2	CG17376	-0.273482	10.8757		3	trbl	-0.269739	3.75328												X	Pits	0.189258	5.20313
								2	CG1690	-0.27339	8.49472		3	CG31533	-0.269723	8.28614												X	CG10555	0.189316	2.99121
								2	CG45691	-0.273381	2.01737		3	CG31115	-0.269523	6.5673												X	Efr	0.189512	4.41275
								2	CG15362	-0.273371	6.53581		3	Or74a	-0.269427	0.852732												X	CG3719	0.189715	2.71757
								2	coro	-0.273264	7.3934		3	Dab	-0.269374	3.34697												X	elav	0.19067	0.992841
								2	Spn31A	-0.272947	0.151467		3	CR43870	-0.269318	3.23298												X	CR45464	0.190799	2.74345
								2	Ets21C	-0.272773	2.87257		3	CG31294	-0.269222	7.59626												X	p-cup	0.191476	6.53726
								2	CR44081	-0.272522	4.85311		3	CR34285	-0.268816	0.11091												X	rictor	0.191821	5.48006
								2	CG15605	-0.271237	6.56609		3	CG32191	-0.268757	0.538294												X	CG33502	0.191967	3.34143
								2	Prosalpha6T	-0.27106	7.24318		3	CR43280	-0.268398	3.08188												X	PsGEF	0.192303	2.76984
								2	CG8252	-0.270768	6.95185		3	CG14184	-0.267976	3.23969												X	pn	0.193072	3.99333
								2	CG8665	-0.270646	6.82688		3	tHMG2	-0.267625	9.06874												X	CG15721	0.193078	-0.060345
								2	CG31952	-0.270472	8.17015		3	Mau2	-0.26723	1.13158												X	lawc	0.193394	2.12425
								2	CG2921	-0.270223	8.75366		3	dmrt93B	-0.26706	2.02367												X	ksh	0.193397	3.1658
								2	CG6766	-0.269489	6.16615		3	CG32110	-0.266909	5.642												X	Nup35	0.193526	3.28953
								2	CG4691	-0.26901	10.8119		3	CG31224	-0.266905	6.89826												X	Syx4	0.194656	4.6044
								2	CR44504	-0.269009	-0.243588		3	asp	-0.26629	6.52355												X	mst	0.194709	1.99903
								2	sei	-0.268957	2.52623		3	CR45196	-0.266278	1.56135												X	CG13369	0.19494	3.53779
								2	Jhe	-0.268694	1.18154		3	EndoU	-0.265866	1.67394												X	asRNA:CR43299	0.195047	4.66728
								2	casp	-0.268561	7.58755		3	CR45581	-0.265605	1.10663												X	mRpS30	0.195252	4.66748
								2	CG30270	-0.268424	6.84371		3	LysE	-0.265121	1.23364												X	Smox	0.195272	5.72697
								2	CG34174	-0.268374	1.57947		3	CG42402	-0.26449	2.1204												X	Pp1-13C	0.195728	8.33405
								2	CG3520	-0.268357	2.56854		3	CG33493	-0.264414	2.71695												X	mRpS14	0.195926	3.75015
								2	CG30048	-0.268186	5.70812		3	bb8	-0.264361	9.58583												X	Spase25	0.195937	5.62998
								2	CG8435	-0.267969	4.17444		3	CG43980	-0.264193	3.45164												X	Sdic2	0.196313	6.60585
								2	Pfas	-0.267936	4.8483		3	fray	-0.263896	6.47312												X	Sdic4	0.196786	6.82233
								2	gcm2	-0.267863	1.37288		3	CG10694	-0.26369	6.21948												X	HP1b	0.196802	3.94106
								2	CG33140	-0.267761	7.00589		3	CG31459	-0.263545	8.18866												X	htk	0.196887	4.3608
								2	CG31784	-0.267444	7.8754		3	CR45887	-0.26347	1.1923												X	CG2247	0.196997	6.07398
								2	NimB4	-0.267199	-0.157894		3	GstD3	-0.263378	6.67508												X	CCT6	0.197059	6.16822
								2	CG43923	-0.266492	3.52255		3	CG33286	-0.263371	7.5253												X	CG14229	0.197611	5.13012
								2	CG34445	-0.265639	0.331606		3	pug	-0.263329	5.29624												X	CG14814	0.199258	5.20701
								2	2023-09-05	-0.265592	2.39385		3	CG11262	-0.263192	7.9152												X	car	0.199361	4.28204
								2	stl	-0.265431	2.99698		3	CG10513	-0.26308	4.49908												X	CG16903	0.200175	5.30381
								2	Mst33A	-0.265022	9.27068		3	wake	-0.263055	3.87655												X	CG15059	0.2006	5.41519
								2	CG42658	-0.265014	4.62297		3	CG12069	-0.26269	8.04968												X	CG1622	0.200933	3.8579
								2	CR46271	-0.264951	2.72068		3	CG9705	-0.262368	6.33733												X	Naa15-16	0.201036	7.06127
								2	CG33156	-0.264921	3.7899		3	Cap-H2	-0.262107	4.4373												X	CG10802	0.201708	3.13667
								2	CG17108	-0.264911	2.31002		3	chp	-0.262002	0.5185												X	CG43198	0.202089	2.08684
								2	CG13148	-0.264786	5.55206		3	CkIIalpha-i1	-0.261895	3.0952												X	CG15742	0.202203	6.64418
								2	CR44066	-0.264759	0.845461		3	CG4456	-0.261817	4.66375												X	MTPAP	0.202462	5.0799
								2	CG13868	-0.264563	6.42216		3	CG1288	-0.261484	10.0542												X	PIG-T	0.202716	5.54243
								2	CG8407	-0.264336	6.7488		3	alpha-Man-Ib	-0.261476	5.03285												X	AMPdeam	0.20288	6.90696
								2	mthl3	-0.264244	1.99954		3	CG2277	-0.26036	8.65411												X	caz	0.202921	4.77936
								2	TpnC4	-0.263324	0.695412		3	CG11597	-0.260293	5.06437												X	CG12075	0.203653	3.29945
								2	Stacl	-0.26309	3.86057		3	CG18171	-0.260203	8.21764												X	bcn92	0.203891	4.20824
								2	CG30075	-0.262822	4.00794		3	CR46001	-0.259845	2.04722												X	CG12992	0.203985	7.97107
								2	CG17648	-0.262444	5.67338		3	kra	-0.259683	9.77826												X	CG11679	0.204061	3.57345
								2	CG5781	-0.262428	7.05379		3	CG13473	-0.259667	6.47175												X	CG8675	0.20439	2.47629
								2	CG14926	-0.262315	10.0913		3	SKIP	-0.259607	2.29381												X	CG1354	0.20486	5.14763
								2	CG6209	-0.262248	9.6573		3	CG32440	-0.259408	7.58308												X	CG17065	0.20549	5.18678
								2	CG18662	-0.262168	9.31966		3	CG4570	-0.259382	0.743297												X	Ahcy	0.206306	5.13959
								2	TpnC25D	-0.26216	0.695654		3	CG16736	-0.258864	5.2863												X	CG32706	0.206333	4.83078
								2	dtr	-0.262156	8.27231		3	Gr64a	-0.258838	1.26444												X	CG12236	0.20641	2.57055
								2	CG34431	-0.26215	4.9566		3	Sodh-2	-0.258812	0.700862												X	CG32686	0.206473	8.56779
								2	NimB1	-0.26211	1.14581		3	CG17141	-0.258776	3.9759												X	shtd	0.206532	5.93245
								2	CG8584	-0.261637	7.22999		3	CG9173	-0.25873	8.23716												X	Ubc7	0.206599	5.81246
								2	CG15283	-0.261567	6.67876		3	26-29-p	-0.258255	7.91198												X	HUWE1	0.20665	7.29997
								2	conv	-0.26155	3.45352		3	Tpc1	-0.258032	5.1088												X	e(y)2	0.206816	2.6654
								2	CG17684	-0.261496	0.745306		3	CG10588	-0.257721	7.19003												X	CG7536	0.207238	3.63916
								2	CG6701	-0.261413	8.12206		3	CG2006	-0.257621	3.37767												X	CG15771	0.207668	3.19593
								2	CG5080	-0.26137	3.03866		3	Usp8	-0.257473	7.23541												X	CG1677	0.208164	6.06659
								2	CG15219	-0.261305	10.4691		3	CG33061	-0.25726	5.44241												X	slgA	0.208539	7.77163
								2	CG44433	-0.261238	7.66931		3	CG15535	-0.257174	3.20794												X	Brms1	0.208548	4.47101
								2	CG5565	-0.261175	8.21389		3	Pdhb	-0.257157	8.67773												X	CG12608	0.208867	3.60081
								2	CG31988	-0.26088	10.8347		3	Pol31	-0.25714	4.26074												X	Ubr1	0.208889	6.49842
								2	CG30412	-0.260832	8.25819		3	Jafrac2	-0.256864	7.81069												X	CG8944	0.209078	2.82274
								2	Tbc1d15-17	-0.260677	5.24574		3	CG42789	-0.256743	2.72753												X	CG1486	0.209441	5.31001
								2	CG31882	-0.26058	7.63196		3	CG4733	-0.256633	2.56412												X	MCTS1	0.209459	4.4808
								2	Tspo	-0.260554	1.28805		3	CG10877	-0.256563	0.139439												X	CG12655	0.20951	1.72794
								2	isopeptidase-T-3	-0.259905	7.93057		3	sals	-0.256392	1.76991												X	Klp3A	0.209555	8.56452
								2	drongo	-0.259812	6.56782		3	LpR1	-0.256098	3.18722												X	CG14054	0.209602	2.93626
								2	CSN1a	-0.259173	7.12305		3	NijC	-0.255821	1.25092												X	CG14053	0.209607	6.20774
								2	CG10344	-0.258752	5.21757		3	Mlc1	-0.255713	4.96075												X	Tip60	0.209684	3.66244
								2	Act57B	-0.258697	6.80139		3	Lmpt	-0.255542	4.46945												X	mRpL49	0.210055	3.22936
								2	Eb1	-0.258518	9.10047		3	Cyp12a5	-0.255461	2.20894												X	Cubn	0.210476	2.68003
								2	CR46148	-0.258206	1.35906		3	CG6503	-0.255415	2.97559												X	rngo	0.210647	7.45729
								2	Mhc	-0.258067	7.31056		3	CG5592	-0.255083	3.41773												X	Cp110	0.210771	7.35135
								2	CG31909	-0.257934	7.39385		3	CG13285	-0.254194	1.91216												X	Rbm13	0.210776	3.80705
								2	asRNA:CR45712	-0.257545	0.430886		3	CG6330	-0.254129	5.07995												X	sta	0.211163	7.71102
								2	t-cup	-0.257292	7.49595		3	Ets96B	-0.254057	4.45103												X	CG7914	0.211404	1.91074
								2	cnn	-0.256772	9.12926		3	CG12592	-0.253888	6.23182												X	asRNA:CR44358	0.211829	4.5416
								2	CG13984	-0.256614	5.7776		3	bel	-0.253854	9.55164												X	CG14190	0.212088	5.93547
								2	ClpP	-0.256489	8.85068		3	CG7582	-0.253836	1.482												X	CG2924	0.212444	4.12152
								2	CG14014	-0.256489	0.415671		3	Irk2	-0.253405	2.23961												X	CG14621	0.212667	5.25575
								2	Oatp30B	-0.256073	8.65568		3	RnpS1	-0.253273	6.6869												X	CG1703	0.212671	6.5819
								2	CG43192	-0.256008	3.5147		3	CG13255	-0.253031	2.34813												X	e(y)1	0.212754	3.22575
								2	CG16739	-0.255949	8.43981		3	CG4520	-0.252446	7.75308												X	ZAP3	0.212978	6.19405
								2	CG16824	-0.255905	5.83413		3	CR45173	-0.251937	3.35946												X	Pdcd4	0.213338	6.18261
								2	adp	-0.255871	6.61579		3	TS25	-0.251868	0.426921												X	l(1)10Bb	0.213479	5.69503
								2	CG13110	-0.25498	7.3799		3	Gabat	-0.251759	2.06007												X	ATbp	0.213575	3.45151
								2	CG33308	-0.254715	8.2088		3	CG33523	-0.251674	8.75574												X	PIG-K	0.213772	4.83165
								2	CG4679	-0.254513	4.5527		3	sage	-0.251494	5.37126												X	CG6179	0.213777	3.84862
								2	Lpin	-0.254294	7.45043		3	CR46108	-0.25144	4.38397												X	Rtca	0.214285	4.85933
								2	CG33322	-0.253541	8.04444		3	Mics1	-0.251159	8.60908												X	Nf-YC	0.214297	3.76066
								2	elfless	-0.253488	6.69325		3	CG32262	-0.25034	7.50813												X	CR44751	0.214809	1.22306
								2	AsnRS-m	-0.253127	1.31785		3	CG12147	-0.250299	6.85149												X	CG9941	0.215113	5.11725
								2	ppk3	-0.252954	0.364896		3	Decay	-0.250116	1.05039												X	MagR	0.215205	6.44388
								2	CG4598	-0.252645	3.32371		3	CG42758	-0.249955	6.82861												X	CG32719	0.215591	7.58091
								2	CG3376	-0.252362	6.0689		3	Ubc4	-0.249836	8.1891												X	CG43736	0.215683	5.49312
								2	CysRS-m	-0.25224	8.32224		3	CG34241	-0.249811	7.70813												X	CG14810	0.215713	4.06306
								2	CG3597	-0.251867	2.14061		3	CR43627	-0.249638	4.61706												X	CG2691	0.21577	5.1697
								2	Rsph1	-0.251861	4.01761		3	EAChm	-0.249622	4.12961												X	HP1D3csd	0.216228	0.353171
								2	Cse1	-0.251754	5.20326		3	CG33233	-0.249461	7.0474												X	CG17707	0.216596	1.8539
								2	CG8520	-0.251585	6.92271		3	CG14383	-0.249421	5.95357												X	SdicC	0.216872	6.97072
								2	CG15708	-0.251584	7.10241		3	boss	-0.249317	2.9415												X	CG2889	0.216944	4.09226
								2	His2A:CG33823	-0.251531	0.267873		3	CG42394	-0.2484	3.62792												X	CG10347	0.21704	6.31181
								2	Ndae1	-0.251396	5.83431		3	CR45877	-0.248238	4.47698												X	CG32687	0.217438	3.22346
								2	CR44727	-0.251367	0.44601		3	CG14693	-0.248135	5.84116												X	MKP-4	0.217506	2.81464
								2	CG15484	-0.251246	1.53866		3	CG14984	-0.247671	2.48333												X	CG32549	0.21882	6.7978
								2	CG31960	-0.250942	5.8943		3	CG43935	-0.247034	7.47215												X	CG4949	0.218873	2.37533
								2	for	-0.250789	4.70001		3	Rfx	-0.246904	5.04418												X	CG12576	0.219673	4.95297
								2	Eaat1	-0.250625	2.10641		3	CG17666	-0.246362	9.26111												X	CG34332	0.220019	2.89839
								2	CG31688	-0.250462	3.72909		3	CG12974	-0.246195	0.820117												X	CG15572	0.220036	8.48912
								2	CG8349	-0.249825	7.74501		3	CG32436	-0.246026	11.0794												X	Bap60	0.220826	4.03054
								2	Cyp4e2	-0.249812	3.29062		3	CG33189	-0.246023	7.82681												X	CG45489	0.221003	2.69788
								2	cbt	-0.249678	2.54659		3	eIF1A	-0.245944	8.93659												X	b6	0.221013	1.67937
								2	CG9263	-0.249252	6.29809		3	UQCR-C1	-0.24592	8.71977												X	CG2990	0.221313	1.75397
								2	CG11145	-0.248918	6.91015		3	CG8136	-0.245626	9.79391												X	CG43689	0.221616	2.50316
								2	CG15394	-0.2489	4.38293		3	CG44158	-0.245173	5.53585												X	Rala	0.221847	4.51539
								2	COX4L	-0.2485	9.18495		3	CG2113	-0.244964	8.32249												X	CG13367	0.222334	3.88989
								2	CG34124	-0.248222	6.50783		3	CG43329	-0.24491	6.10622												X	ND-18	0.22285	5.92905
								2	CG44253	-0.248214	2.36451		3	CG42324	-0.244639	3.13354												X	CG3587	0.223072	5.65109
								2	CG15382	-0.248214	2.82261		3	CG6218	-0.24438	7.21887												X	SrpRalpha	0.223607	5.63604
								2	Hsp60B	-0.248181	10.1754		3	FucTD	-0.243836	8.12319												X	Lztr1	0.224104	4.57684
								2	Porin2	-0.248039	9.85366		3	CG32437	-0.243661	8.66134												X	cm	0.224255	3.30452
								2	CG14764	-0.247614	4.62015		3	CG1983	-0.243457	2.80241												X	Rab9Fa	0.22468	3.2639
								2	Smurf	-0.247104	8.01079		3	CR46353	-0.243338	1.52114												X	CG8173	0.224947	4.86057
								2	CG30177	-0.246848	7.58586		3	Mob2	-0.242673	5.1665												X	CG2258	0.224978	5.84353
								2	CG18132	-0.246683	6.78687		3	chb	-0.242572	9.73906												X	CG46399	0.225129	5.22801
								2	CR43404	-0.24594	0.326638		3	chrb	-0.242485	5.31026												X	BTBD9	0.225804	7.26422
								2	CR40465	-0.245857	4.16747		3	Mpc1	-0.242344	8.59684												X	out	0.226403	6.0616
								2	Drgx	-0.24509	0.181633		3	CG46042	-0.242218	0.183047												X	CG15468	0.226916	7.0905
								2	Hydr1	-0.2449	8.02991		3	CG34027	-0.242188	4.70492												X	CG9123	0.226951	5.65645
								2	CR44789	-0.244239	2.76918		3	Prm	-0.242155	5.69146												X	CG8939	0.227094	4.6097
								2	CG14401	-0.244169	4.56484		3	CG11970	-0.241947	4.86628												X	CG12479	0.227672	5.58736
								2	Treh	-0.243834	8.33676		3	melt	-0.2419	2.71412												X	CG45603	0.227742	6.84112
								2	CG11149	-0.243425	1.74538		3	CG2321	-0.24149	3.74105												X	CG14232	0.228599	6.66128
								2	Ugt37D1	-0.243306	2.71238		3	BG642312	-0.24073	6.27867												X	HERC2	0.22904	6.35984
								2	hng1	-0.243285	5.45095		3	CG15543	-0.240607	6.97658												X	CG34450	0.229126	7.81339
								2	Cyp12d1-p	-0.243233	1.79927		3	pros	-0.240212	4.74317												X	nonA	0.229204	5.38593
								2	RpS28-like	-0.243198	5.27072		3	Skp2	-0.240204	2.72367												X	CG14817	0.229263	3.45077
								2	Pgm2a	-0.243131	10.0435		3	CR43486	-0.239721	1.27773												X	wcy	0.229823	5.61757
								2	tum	-0.242983	4.79706		3	CG5068	-0.239307	3.97147												X	CG7024	0.230013	8.49125
								2	CG15800	-0.242907	7.19095		3	CG9427	-0.239201	2.82804												X	tty	0.230239	2.2484
								2	CG5953	-0.242873	2.26981		3	fan	-0.238693	8.46133												X	CG2701	0.230248	5.17211
								2	CG30357	-0.242758	5.74145		3	dyl	-0.238647	2.25683												X	stas	0.230308	5.39362
								2	chm	-0.242542	4.59474		3	Dis3l2	-0.238523	7.37297												X	CG9902	0.231137	4.2802
								2	CG10132	-0.242401	0.924849		3	CG14186	-0.238491	0.0663141												X	CG45493	0.231264	5.17402
								2	Gpdh1	-0.242308	4.98897		3	CG31098	-0.238471	1.77391												X	Vsp37A	0.231677	7.35363
								2	Tsp42Ej	-0.242301	2.7077		3	GstZ1	-0.238168	1.12091												X	CR43215	0.232063	0.0673044
								2	CG13950	-0.241978	2.08084		3	fzo	-0.238144	7.81769												X	CG45486	0.232281	4.10102
								2	Letm1	-0.241696	8.22447		3	CG5608	-0.238136	2.84816												X	CG1578	0.232435	2.91952
								2	CR44794	-0.241606	2.64531		3	Tsp74F	-0.238002	1.54157												X	CG2694	0.232553	5.4879
								2	cdc14	-0.2415	9.28879		3	CG5078	-0.237618	-0.226866												X	btd	0.233157	1.28925
								2	CG43778	-0.241028	1.9986		3	CR45653	-0.237479	4.73591												X	Tango2	0.233299	5.86621
								2	CG5126	-0.240898	2.37096		3	Mst87F	-0.23729	10.7577												X	CG4025	0.233308	2.15733
								2	enok	-0.240689	5.08922		3	CG9795	-0.237278	6.1833												X	norpA	0.23357	3.63014
								2	Prx2540-2	-0.240127	7.8166		3	VhaAC39-2	-0.237191	4.77105												X	CG32650	0.23365	6.73868
								2	CG15475	-0.23986	8.13673		3	CG17173	-0.236924	3.41149												X	CG4645	0.234194	4.70165
								2	lola	-0.239779	7.52499		3	CG17919	-0.236474	5.01294												X	DIP1	0.234432	6.57815
								2	CG43376	-0.239562	2.87693		3	Eip63F-1	-0.236355	1.72833												X	CG10996	0.234634	6.43923
								2	PAPLA1	-0.239367	7.59114		3	Idh3b	-0.236309	8.73672												X	CR44026	0.234818	0.733929
								2	CG31751	-0.238587	4.75711		3	Mcm5	-0.236009	3.14014												X	Pgd	0.234877	5.8224
								2	Gpo2	-0.238153	8.22781		3	Zip99C	-0.235976	8.27579												X	CG8509	0.235929	5.96984
								2	CG18371	-0.237998	6.71053		3	dlt	-0.235808	4.0333												X	Ogg1	0.235994	1.69419
								2	CG14759	-0.237832	5.77453		3	CG7366	-0.235725	7.72932												X	CG43347	0.236245	5.65012
								2	CG31820	-0.237658	10.3298		3	CG14457	-0.235636	1.1935												X	MED22	0.236531	4.30829
								2	Cyp4p3	-0.237639	4.52833		3	CG14636	-0.235564	2.69391												X	fs(1)h	0.236593	5.09809
								2	CG13124	-0.237219	5.01401		3	ScsbetaA	-0.234995	9.57451												X	g	0.236679	4.32387
								2	CNT1	-0.237114	7.76677		3	CG8003	-0.234857	5.05499												X	Usp2	0.236812	8.32572
								2	CG4592	-0.236938	3.59481		3	mthl9	-0.233879	2.87881												X	Rab18	0.236989	3.90583
								2	CG31773	-0.23663	8.91918		3	Ythdf	-0.233429	4.31862												X	CG34401	0.237154	6.03572
								2	CG9016	-0.236577	10.6378		3	Bin1	-0.233229	3.10102												X	CR42491	0.237244	1.50785
								2	CG16743	-0.236233	-0.0720679		3	CG12093	-0.233224	3.41196												X	MED18	0.237283	4.48921
								2	Rsph9	-0.236217	7.23036		3	CG6512	-0.233059	8.66025												X	Unc-76	0.237319	4.8305
								2	firl	-0.235739	3.08059		3	CG13405	-0.233013	7.53003												X	Met	0.237587	3.46964
								2	CG32832	-0.235657	7.98796		3	S-Lap4	-0.232537	11.8679												X	kat80	0.237834	2.93958
								2	CG18368	-0.235581	7.72808		3	CG43694	-0.232397	4.25037												X	tilB	0.23814	6.04724
								2	Skadu	-0.235511	6.54402		3	CR46115	-0.232286	2.92861												X	ct	0.238186	4.89836
								2	CG1941	-0.235452	2.37727		3	Ubc84D	-0.232089	7.66954												X	CG14200	0.238205	5.64622
								2	ProtA	-0.235367	8.55446		3	CG10359	-0.232015	1.99419												X	Nrd1	0.238465	5.62255
								2	Vha100-5	-0.235177	2.11361		3	mex1	-0.231863	4.52296												X	karr	0.238767	4.84822
								2	CG17883	-0.23495	5.57414		3	Aprt	-0.231694	2.47163												X	CG15337	0.239603	6.50081
								2	CG13585	-0.234401	6.51856		3	CR45203	-0.231684	5.52202												X	CG3708	0.239693	6.62003
								2	CG15435	-0.234311	4.88382		3	CG34283	-0.231533	3.38941												X	sbr	0.240039	7.03044
								2	CG8838	-0.234097	8.34854		3	CG9813	-0.231186	3.31969												X	Dhc16F	0.240207	7.69527
								2	egl	-0.233834	3.78666		3	Dysb	-0.230743	0.742285												X	PGAP1	0.24028	3.90455
								2	CG15128	-0.23358	9.3852		3	Alh	-0.230498	5.56353												X	Pex5	0.240628	5.97871
								2	CG8292	-0.233472	7.99262		3	CG32845	-0.229832	5.09959												X	Mybbp1A	0.240699	4.58409
								2	CG30324	-0.233273	8.45466		3	CG31068	-0.229831	6.64969												X	eIF2Bepsilon	0.240741	3.70537
								2	RapGAP1	-0.233033	4.70684		3	Naa30B	-0.229586	5.62526												X	CG17778	0.240915	-0.0349979
								2	CG13693	-0.232859	7.39781		3	Nepl19	-0.229355	0.0948307												X	CG7860	0.241947	6.55106
								2	CG16964	-0.232848	6.7127		3	yellow-f	-0.228996	1.4457												X	CG2652	0.242023	6.75247
								2	nrv1	-0.232088	4.46561		3	DPCoAC	-0.228845	2.05336												X	CG15472	0.243633	6.25157
								2	CR43763	-0.232082	4.1726		3	GNBP3	-0.228658	0.449112												X	CR43214	0.24364	0.339085
								2	fa2h	-0.232003	0.199374		3	dpr15	-0.22847	2.1316												X	deltaCOP	0.243712	5.9115
								2	CR30055	-0.231415	1.27394		3	GNBP1	-0.228327	0.675996												X	CG43759	0.244122	2.43781
								2	CG4631	-0.231108	9.79651		3	fwd	-0.228323	7.62276												X	CR11386	0.244126	3.72034
								2	His-Psi:CR31616	-0.230562	-0.196008		3	CG1907	-0.228116	4.21915												X	xmas	0.244771	8.72427
								2	CG14000	-0.230541	6.07181		3	CG13801	-0.228002	3.9626												X	Idgf4	0.245165	7.18858
								2	CG14488	-0.230465	7.23228		3	CG18223	-0.227901	5.40992												X	CG9609	0.245175	3.80696
								2	CG16863	-0.230378	1.89463		3	TSG101	-0.227878	9.08288												X	CG34323	0.2453	1.85566
								2	CG8323	-0.230287	4.42074		3	UQCR-14L	-0.227511	6.83685												X	asRNA:CR43615	0.245324	1.30342
								2	CG10137	-0.229957	1.9174		3	Leash	-0.227374	3.35623												X	Nup93-1	0.245356	4.83404
								2	Obp56i	-0.229909	4.80505		3	CG1971	-0.227263	7.84649												X	Bx42	0.24546	4.51569
								2	CR43853	-0.229433	3.34794		3	CG4669	-0.22713	10.0419												X	na	0.245693	3.12825
								2	CG18568	-0.229247	8.83986		3	CR46023	-0.22701	3.05643												X	Usp30	0.246805	8.03692
								2	tej	-0.229145	2.64997		3	CG3809	-0.226796	8.4301												X	Ptpmeg2	0.247147	6.49211
								2	CG14744	-0.228968	4.93951		3	CG10089	-0.226684	8.51223												X	CG8924	0.247618	1.97939
								2	Wdr81	-0.228941	3.02187		3	Prdm13	-0.226456	1.67552												X	inaE	0.24801	3.19922
								2	Mp20	-0.228896	5.12491		3	CG7059	-0.226372	7.73652												X	CG17829	0.248108	3.107
								2	ab	-0.228586	6.24633		3	CR45808	-0.226305	5.26928												X	CG1801	0.248255	7.89136
								2	vkg	-0.22807	5.89866		3	CR44338	-0.225717	0.428728												X	CG12056	0.248425	2.9404
								2	CG31804	-0.2277	7.48294		3	CG7342	-0.224927	1.57018												X	CG15602	0.248446	4.52025
								2	CR43421	-0.227471	0.830686		3	Tsen34	-0.224125	-0.178313												X	CG9992	0.248514	6.76731
								2	CG34396	-0.227318	2.94949		3	bcd	-0.224083	0.732942												X	CG12725	0.24863	4.26594
								2	Pdk	-0.227005	2.60016		3	TfIIFbeta	-0.223886	5.4087												X	NO66	0.248845	5.72331
								2	CR45331	-0.22677	0.0454427		3	CG17625	-0.223526	5.1737												X	CG9577	0.249478	3.57519
								2	CG3702	-0.226755	8.56537		3	CR43634	-0.223471	2.11228												X	Rpn13R	0.250158	6.34544
								2	CR43417	-0.226697	0.537364		3	CG13457	-0.223343	7.41519												X	CG8974	0.250941	7.11135
								2	CG14478	-0.226551	5.06586		3	hale	-0.223164	7.61041												X	Lst8	0.251199	2.25284
								2	Pym	-0.226387	3.37834		3	mge	-0.222427	8.76568												X	CG11294	0.251365	5.90883
								2	CG13243	-0.226302	8.44339		3	Gdn1	-0.222417	2.56194												X	CG12682	0.251378	5.67053
								2	CG18301	-0.226279	2.22684		3	CG11247	-0.22216	5.47624												X	hog	0.251574	4.87573
								2	18w	-0.225996	3.24892		3	CG12229	-0.222036	9.02069												X	XRCC1	0.251969	5.32062
								2	CR45696	-0.225778	0.267303		3	Papss	-0.22192	2.24986												X	Ten-a	0.252256	1.80438
								2	CG17118	-0.225777	7.58727		3	corto	-0.221884	3.75837												X	dor	0.252418	3.39136
								2	l(2)37Cc	-0.225682	7.49651		3	CG17199	-0.221817	6.58139												X	CG9170	0.252987	3.18856
								2	Vps28	-0.225433	7.55508		3	CR43258	-0.2218	3.19288												X	CG14805	0.253129	2.57044
								2	Prosbeta5R1	-0.225084	7.50987		3	Rbp	-0.221739	1.81813												X	spidey	0.253156	5.95165
								2	CG30099	-0.225011	5.69614		3	h-cup	-0.221677	7.68198												X	CG9784	0.253252	2.84819
								2	Rab3-GAP	-0.224898	10.1454		3	CG15548	-0.221642	6.81869												X	snz	0.253561	5.90627
								2	Cyp6a15Psi	-0.224465	3.02664		3	CG10589	-0.221513	8.27006												X	lic	0.253765	3.56241
								2	und	-0.224302	8.52819		3	CG15876	-0.221461	5.63027												X	CG40813	0.253865	1.90634
								2	CG18109	-0.224217	8.59596		3	CG11658	-0.22101	5.50081												X	Cyp6t1	0.254059	0.684765
								2	CG5171	-0.224192	3.14741		3	CG10749	-0.220905	7.84563												X	CG17754	0.254079	6.54297
								2	Spn42Db	-0.224071	3.31852		3	CR46000	-0.220664	1.75353												X	CG15916	0.254116	3.10958
								2	CG17375	-0.223851	7.24031		3	Best1	-0.219943	3.0347												X	CG11710	0.254141	4.79443
								2	Argl	-0.223805	4.91311		3	Cyp304a1	-0.219022	1.27579												X	RhoGAP15B	0.255184	2.85655
								2	CG9003	-0.223602	5.82741		3	CG13723	-0.218972	5.32111												X	Rpt4	0.25563	5.65109
								2	CG14921	-0.223471	6.18774		3	Cds	-0.218745	7.09373												X	pcm	0.255684	6.79445
								2	CG18336	-0.223353	7.89542		3	CHKov2	-0.218741	2.12115												X	Tom40	0.255721	6.89482
								2	CR44376	-0.223188	4.49622		3	Pbp95	-0.21839	2.33325												X	CR43298	0.256023	2.69841
								2	grnd	-0.223144	2.25399		3	CG15536	-0.217669	4.79609												X	CG14210	0.256274	2.52832
								2	Asx	-0.222946	6.99838		3	Tengl4	-0.217642	7.46534												X	CG1503	0.25631	6.63053
								2	CR45279	-0.222389	3.20674		3	CG14380	-0.21763	5.53155												X	Socs16D	0.256458	4.35784
								2	CG33673	-0.222345	3.56002		3	MtnD	-0.217282	0.136252												X	GCS2alpha	0.256648	8.40811
								2	Mcm10	-0.22216	4.50631		3	CG5653	-0.217064	6.00766												X	CG12096	0.25716	5.83927
								2	CG5421	-0.222033	4.49424		3	Drice	-0.216631	3.1489												X	CG6903	0.257349	6.98774
								2	S-Lap7	-0.221743	12.3135		3	CR45036	-0.216495	-0.258318												X	CG14223	0.257661	3.38497
								2	LBR	-0.221585	4.38338		3	CG32457	-0.216461	7.13239												X	per	0.257881	1.56822
								2	CG42682	-0.221371	0.634942		3	CG15580	-0.21601	7.41102												X	otu	0.258242	2.03815
								2	CG2528	-0.220819	8.89699		3	Or67b	-0.215991	0.0521423												X	CG12688	0.258589	-0.0048107
								2	CG31867	-0.22065	6.26465		3	Syn1	-0.215953	0.745072												X	CG32727	0.2586	5.98755
								2	ste24c	-0.220486	-0.133757		3	syd	-0.215915	4.64284												X	CG5445	0.258678	6.9253
								2	CG7653	-0.220442	7.47772		3	CG6800	-0.21556	0.0048736												X	Coq5	0.258776	4.50103
								2	CR45004	-0.219289	2.60292		3	CG7333	-0.2152	4.13447												X	su(sable)	0.259064	4.76606
								2	Cyp6a14	-0.219281	0.637631		3	PGRP-LC	-0.215132	3.45449												X	CG6978	0.259317	3.55451
								2	CG13086	-0.219192	0.252677		3	CR46112	-0.214938	3.11059												X	CG32639	0.25958	3.55075
								2	CG30334	-0.219089	6.26302		3	CG17030	-0.214761	7.07018												X	Vlet	0.259599	3.50922
								2	PPO2	-0.218903	1.44067		3	CR45879	-0.214643	3.40586												X	ND-ASHI	0.260122	6.2928
								2	TTLL6A	-0.218825	8.84719		3	CG16908	-0.21437	1.43397												X	Pgant7	0.260192	5.77342
								2	Adgf-E	-0.218681	8.01916		3	CR41601	-0.214162	2.58871												X	mei-P26	0.260875	7.47539
								2	CG8079	-0.2184	2.97518		3	CRMP	-0.214027	2.15976												X	Upf2	0.261092	5.84536
								2	CR43761	-0.218272	3.56815		3	bab2	-0.213956	3.02451												X	CG15027	0.261261	2.25013
								2	Apoltp	-0.21827	3.28266		3	Ras64B	-0.213808	4.93891												X	SkpE	0.261271	2.84558
								2	noc	-0.218176	2.16026		3	CG9451	-0.213783	4.35965												X	CG1387	0.261398	8.54413
								2	CR43620	-0.218119	2.7012		3	CG31191	-0.213658	-0.191701												X	ATPsyndelta	0.261441	5.49047
								2	Ance-2	-0.217678	-0.0104528		3	Nufip	-0.213571	2.62097												X	CG32641	0.261977	1.72548
								2	Ugt36A1	-0.217537	0.792935		3	Uros2	-0.2135	7.12481												X	Pis	0.262414	5.23813
								2	CG34160	-0.217465	7.76941		3	Gdap1	-0.213391	0.858828												X	CG2909	0.263242	4.10258
								2	CG12438	-0.217295	6.19297		3	Gbs-70E	-0.213367	3.54035												X	eas	0.263928	6.13317
								2	CG8547	-0.217135	4.51239		3	Naxd	-0.213323	3.17034												X	CG1924	0.264046	5.45346
								2	wun2	-0.217101	3.86225		3	ocn	-0.213248	10.8094												X	SMC3	0.264261	3.52537
								2	Prosbeta4R2	-0.217029	7.42713		3	grass	-0.213113	3.48749												X	CG18273	0.264467	4.77819
								2	CG6565	-0.216987	7.91999		3	ND-B14.5AL	-0.212998	7.15726												X	CG3704	0.264475	2.06456
								2	Trf4	-0.216796	6.30522		3	CG14355	-0.212792	10.4107												X	Alg14	0.265856	2.8101
								2	CR9284	-0.216425	10.9139		3	CR45574	-0.212767	0.253339												X	CR45505	0.266808	0.667451
								2	CG43183	-0.216251	5.78297		3	CG31326	-0.212646	0.994169												X	CoRest	0.26685	6.07063
								2	CG43232	-0.215968	3.24688		3	CR45422	-0.212446	2.42849												X	DAAM	0.266884	5.4229
								2	Pkc53E	-0.215959	0.0809418		3	CG42693	-0.212413	4.27234												X	Arp8	0.267149	3.06463
								2	CG7239	-0.215653	3.82915		3	tral	-0.21236	7.86823												X	PGRP-SA	0.267617	2.12352
								2	Sr-CI	-0.215461	0.491532		3	slif	-0.212112	4.58642												X	eIF4E7	0.267848	8.02244
								2	CR44393	-0.215295	0.122738		3	Svil	-0.211863	10.2958												X	CG15446	0.268232	6.47508
								2	CG17219	-0.215253	2.26228		3	CG9626	-0.211671	3.65675												X	CG32581	0.268619	5.96544
								2	CG14339	-0.215162	6.00198		3	Smu1	-0.211347	3.21002												X	CG9220	0.268634	2.27141
								2	Fs(2)Ket	-0.215037	7.71411		3	CG46441	-0.210778	5.9984												X	CR46242	0.269489	0.880942
								2	CR44852	-0.214886	5.49726		3	gskt	-0.210722	8.89529												X	chas	0.269991	4.69226
								2	CR43918	-0.214753	2.85107		3	CG14362	-0.210582	5.5999												X	Tsf1	0.270637	7.66681
								2	Mst36Fa	-0.214475	7.13869		3	Vha14-2	-0.210527	6.32155												X	SkpC	0.271403	4.83983
								2	CG3492	-0.214024	8.8395		3	CG6972	-0.210179	2.25473												X	CG1409	0.272019	5.59347
								2	CG13436	-0.213596	7.75299		3	CG12783	-0.210131	5.17373												X	Aladin	0.272876	3.48968
								2	CG11291	-0.213176	7.6856		3	CG44174	-0.210084	2.78872												X	CR43260	0.272889	3.06427
								2	a	-0.213058	4.65539		3	PH4alphaMP	-0.209664	2.04385												X	CG42797	0.27304	6.53929
								2	Gprk1	-0.212932	4.42187		3	CG8005	-0.209594	2.06381												X	CG9101	0.273144	7.01723
								2	CR44218	-0.212923	1.52669		3	CG34300	-0.209586	4.98088												X	CG1724	0.27329	6.22245
								2	mio	-0.212641	5.31926		3	RacGAP84C	-0.209546	5.45783												X	Rab9Db	0.273403	2.35569
								2	robl22E	-0.212235	6.298		3	CG32267	-0.209479	6.68086												X	CG32537	0.274396	2.28621
								2	CG8389	-0.211989	4.62067		3	CG6912	-0.209447	1.72447												X	CG9519	0.274543	1.03351
								2	CG11885	-0.211912	5.75852		3	CG6409	-0.20928	7.22606												X	CR43289	0.274659	3.54244
								2	Tpc2	-0.211623	6.76124		3	CR46127	-0.209236	3.26755												X	CG15296	0.274891	6.98721
								2	CG15673	-0.211527	2.28672		3	CR44348	-0.209003	0.0928099												X	Naxe	0.274893	3.79957
								2	tou	-0.211423	5.02279		3	CG17930	-0.20873	1.56751												X	CG12061	0.275074	5.97249
								2	CG30008	-0.211319	2.81439		3	how	-0.208496	4.7589												X	Ubr3	0.275086	7.51312
								2	CR44863	-0.211195	0.822217		3	Ccz1	-0.207918	4.06469												X	CG11752	0.27525	2.85573
								2	salm	-0.211009	4.50173		3	CG14130	-0.207664	3.27634												X	Mvb12	0.275873	6.09999
								2	KFase	-0.210747	3.86814		3	CG2267	-0.207633	9.67885												X	rux	0.276258	7.13729
								2	CG4497	-0.210338	5.12878		3	CG31286	-0.207456	7.25132												X	CG2662	0.27639	3.90706
								2	RyR	-0.210259	4.4082		3	Cyp6d5	-0.2074	6.98214												X	Trxr-1	0.27681	7.82791
								2	Tim23	-0.210245	8.32172		3	CG8508	-0.207305	7.31722												X	Sptr	0.276844	2.93936
								2	Tsp	-0.210214	6.07834		3	CR44337	-0.207298	3.15091												X	PpV	0.276937	3.05599
								2	CG8405	-0.209848	5.50829		3	CG7458	-0.206834	1.9091												X	Nsun2	0.276961	4.43509
								2	pim	-0.209846	5.48951		3	Su(var)3-9	-0.206735	4.01604												X	AMPKalpha	0.277004	6.04562
								2	CG11777	-0.209797	3.91358		3	Invadolysin	-0.206643	5.60522												X	CG1840	0.277282	4.09657
								2	COX6AL	-0.209485	7.61492		3	CG7857	-0.206461	5.83749												X	CG18130	0.277617	7.96776
								2	Gs1	-0.209469	3.48303		3	CG34454	-0.206394	0.353407												X	Nmd3	0.277672	3.07538
								2	Ku80	-0.209319	4.9283		3	Ldh	-0.206172	5.02912												X	CG12773	0.278255	4.1964
								2	CG15483	-0.209268	6.94224		3	alphaTub85E	-0.205985	7.34996												X	CG18809	0.278954	3.99209
								2	rgr	-0.209198	4.27922		3	CG18600	-0.205968	5.31243												X	CG5062	0.278992	7.35409
								2	sano	-0.208683	3.05257		3	CG14252	-0.205418	5.10396												X	Prosbeta2R1	0.279368	6.3936
								2	CG44163	-0.208653	5.27121		3	CG8927	-0.205228	4.06577												X	DNAlig4	0.280296	4.77778
								2	eIF3h	-0.208096	7.12737		3	Taf7	-0.205198	5.01306												X	CG45492	0.28051	3.65737
								2	CG18507	-0.208052	4.19632		3	gpp	-0.205054	8.54437												X	Tak1	0.280547	2.73003
								2	CG3788	-0.207613	8.58043		3	Arp5	-0.205048	6.38242												X	CG8010	0.280606	3.63313
								2	CR44983	-0.207297	0.994821		3	P5CDh2	-0.204958	-0.0233458												X	narya	0.280956	0.549496
								2	CG13564	-0.20729	6.00163		3	vih	-0.204935	8.13844												X	CG16989	0.281077	4.68193
								2	msb1l	-0.20705	5.92682		3	CPT2	-0.204424	2.35597												X	Pmp70	0.281316	4.21075
								2	CG42752	-0.207034	5.67594		3	mus301	-0.204412	3.47932												X	por	0.281705	3.207
								2	CG17258	-0.206931	6.12182		3	asRNA:CR44020	-0.204263	0.733122												X	Vps4	0.281838	6.14716
								2	Spn28B	-0.206821	2.21599		3	CR43253	-0.204163	3.48888												X	CG32806	0.282231	6.68722
								2	ND-MWFE	-0.206687	5.60116		3	Hml	-0.203644	4.36049												X	CG12231	0.282422	5.02612
								2	azot	-0.206685	6.42088		3	CG3330	-0.203577	10.0965												X	CG45002	0.282533	2.14455
								2	MFS14	-0.206295	3.74936		3	CG9853	-0.203556	6.41386												X	CG43088	0.282638	3.12551
								2	CG34175	-0.20603	1.93929		3	alpha-Man-IIb	-0.203554	2.97709												X	CG6481	0.283179	8.45559
								2	CG6262	-0.205786	10.1196		3	TrpRS-m	-0.203271	9.95323												X	Alr	0.2835	6.86788
								2	Rbp9	-0.205688	6.66889		3	CG33500	-0.203123	1.13149												X	CG4281	0.284234	4.11182
								2	CG42691	-0.205471	6.05093		3	CG14113	-0.202816	7.00619												X	CG2260	0.284631	3.37077
								2	CG14034	-0.20541	3.70148		3	Sms	-0.202662	5.99292												X	CR45521	0.284703	1.47494
								2	ms(2)35Ci	-0.205274	7.03849		3	CR45571	-0.202419	3.36195												X	CG1824	0.284723	4.66344
								2	CG12699	-0.204912	11.5732		3	Root	-0.202358	8.35086												X	kz	0.28474	2.68634
								2	Kr-h1	-0.20445	0.939796		3	Ir68b	-0.202183	0.993843												X	CG4593	0.28547	3.71457
								2	mRpL24	-0.204408	4.97509		3	CG43447	-0.202113	3.39345												X	dx	0.285522	3.211
								2	CG17097	-0.204303	8.19833		3	CG13288	-0.201756	1.60153												X	ph-d	0.28555	2.3856
								2	CG43069	-0.2043	6.23133		3	CG18549	-0.201602	3.3792												X	LysRS	0.285671	4.61153
								2	Smyd4-3	-0.203772	2.25201		3	CG43319	-0.201553	0.704284												X	Ns3	0.286091	3.36571
								2	CG10348	-0.203764	4.60068		3	CR46095	-0.20154	3.33934												X	Bx	0.286547	2.60869
								2	CG14763	-0.203639	7.24776		3	CG6845	-0.201329	4.1347												X	l(1)G0004	0.286759	3.09517
								2	CG18659	-0.203543	8.02206		3	CG4836	-0.201236	13.3626												X	CG2209	0.286994	6.46853
								2	chn	-0.203511	3.16985		3	CG4022	-0.201033	5.67859												X	mxc	0.287256	3.13593
								2	Pld	-0.203235	1.84141		3	CG32086	-0.200979	7.17871												X	CR46272	0.28822	-0.105978
								2	CG15711	-0.203222	6.83339		3	CG31510	-0.200734	5.88497												X	CG17333	0.288227	4.81857
								2	CG4995	-0.203034	8.35344		3	Cad86C	-0.200487	3.12721												X	RabX2	0.288626	4.21706
								2	Tps1	-0.202711	5.54332		3	CG32354	-0.200202	2.55209												X	mh	0.28884	3.72893
								2	Tret1-2	-0.202671	5.05036		3	Plod	-0.199646	4.19456												X	r	0.28896	6.38667
								2	spen	-0.20247	6.33293		3	eIF4E3	-0.199322	8.57689												X	CG33252	0.288988	6.15209
								2	CG5160	-0.202178	0.832531		3	CG45076	-0.199277	3.00222												X	CG15317	0.28899	1.3202
								2	CG2964	-0.201989	8.27772		3	Ktl	-0.199238	1.94039												X	CG3847	0.289087	3.40974
								2	CG30222	-0.201929	7.1406		3	CG6983	-0.199128	3.99234												X	CG14615	0.289447	2.20853
								2	CR32835	-0.201885	7.65013		3	CG15547	-0.199008	7.7683												X	betaNACtes4	0.289924	4.77948
								2	CG31687	-0.201762	3.77586		3	MBD-like	-0.198869	5.23097												X	CG33669	0.290017	6.04849
								2	l(2)37Bb	-0.200893	5.7727		3	CG13607	-0.198779	0.893787												X	CG15912	0.29042	3.07213
								2	CG30323	-0.2006	4.22147		3	CG10177	-0.198777	7.81598												X	CG44774	0.290709	9.44975
								2	CG17075	-0.200141	2.77437		3	djl	-0.198754	9.36749												X	CG15056	0.29118	4.57077
								2	CR44697	-0.200042	0.0861537		3	CG12020	-0.198668	7.65333												X	asRNA:CR43614	0.291682	-0.0776849
								2	CG17104	-0.199707	6.9214		3	CG43222	-0.198497	7.82092												X	CG34328	0.291745	3.81622
								2	PpY-55A	-0.199174	6.52692		3	CG31468	-0.198426	10.1548												X	CR43297	0.291835	5.29452
								2	CG17669	-0.198722	6.91352		3	nAChRalpha4	-0.197991	2.64899												X	Stt3A	0.292548	4.76081
								2	stc	-0.198651	6.93343		3	CG32026	-0.197766	9.25428												X	CG15882	0.29292	4.15335
								2	CR44617	-0.198159	2.37365		3	CG5039	-0.197646	2.1164												X	Coa7	0.292971	4.46818
								2	CG15125	-0.197784	6.06084		3	CR45434	-0.197602	4.02131												X	CG4557	0.293036	5.64496
								2	whip	-0.197539	7.58579		3	CR7448	-0.197329	0.641383												X	Ubi-p5E	0.293342	8.71835
								2	robo1	-0.197462	5.32622		3	Rab11	-0.197329	6.78005												X	Ptp10D	0.29469	6.66388
								2	mre11	-0.197254	3.06107		3	SMSr	-0.197132	8.11087												X	CG2574	0.294862	7.45719
								2	CG9886	-0.196885	1.76317		3	Mlc2	-0.197126	6.24679												X	Nna1	0.29544	9.80366
								2	CG12963	-0.196709	7.08293		3	robl62A	-0.196942	9.80584												X	Ranbp16	0.295532	7.87725
								2	Dll	-0.196612	0.8324		3	Pitslre	-0.196937	4.74237												X	Grip128	0.295607	4.73403
								2	Sr-CIV	-0.196501	1.14794		3	CG14102	-0.196715	2.19082												X	mahe	0.29665	7.31787
								2	CG30178	-0.196256	5.87736		3	CG42526	-0.196481	2.21059												X	CG33172	0.296746	0.909955
								2	Myd88	-0.196233	3.53531		3	CG43331	-0.196374	6.87298												X	CG17841	0.297342	4.2611
								2	CG2839	-0.196062	1.16739		3	Usp10	-0.196284	7.95913												X	Gga	0.29749	4.73037
								2	Usp20-33	-0.195841	8.10669		3	CG11168	-0.195589	5.72187												X	CG33664	0.297725	6.32563
								2	CdGAPr	-0.195766	8.12662		3	Sprn	-0.195533	8.26873												X	CG6379	0.297821	4.66181
								2	CG43106	-0.195538	4.99376		3	CG10841	-0.195491	9.40362												X	Traf-like	0.298613	3.16926
								2	ND-13A	-0.195388	7.68821		3	ttm2	-0.195352	8.4453												X	Cda4	0.299927	1.52804
								2	CR45375	-0.194915	1.59995		3	red	-0.195267	7.71172												X	Cyp4d1	0.30037	0.7467
								2	CR45303	-0.194847	4.28148		3	NKCC	-0.195082	4.34364												X	Upf1	0.300708	6.56957
								2	CG4282	-0.194759	2.2686		3	CG1638	-0.195018	6.58279												X	p115	0.301089	4.29327
								2	TrissinR	-0.194016	0.404141		3	CG8066	-0.194169	1.53927												X	sicily	0.301143	4.04525
								2	CG46059	-0.193725	10.4914		3	DNApol-delta	-0.194083	3.6736												X	mus101	0.301467	4.48016
								2	DJ-1alpha	-0.193579	5.25277		3	Mhcl	-0.193611	5.87577												X	CR45622	0.301758	4.03153
								2	CR44493	-0.193428	5.00851		3	ash2	-0.193546	4.71779												X	CG10803	0.30237	5.02799
								2	Cam	-0.19288	9.05757		3	CG31097	-0.192858	1.43396												X	CG45488	0.302543	4.80916
								2	CG10859	-0.192357	9.35154		3	Ino80	-0.192759	5.32181												X	mRpL3	0.303475	3.59211
								2	CG31637	-0.19222	2.86667		3	pxb	-0.192619	2.1192												X	CG10793	0.304301	5.91118
								2	Gr28a	-0.192121	1.29964		3	Mipp1	-0.192524	3.7145												X	CG1722	0.304426	7.46424
								2	CG30350	-0.192009	8.08582		3	qm	-0.192383	4.69378												X	c11.1	0.305974	4.53145
								2	Cyt-c-d	-0.191767	8.49426		3	CR44156	-0.192236	4.10664												X	X11L	0.306659	5.71223
								2	CG9945	-0.191541	5.01061		3	DNApol-eta	-0.191832	2.4214												X	mof	0.306674	4.27001
								2	CG3565	-0.19105	7.53714		3	CG3306	-0.191773	7.64951												X	vilya	0.307035	2.2477
								2	CG30460	-0.19086	9.12237		3	CG45428	-0.191683	5.14918												X	Tango4	0.307038	2.288
								2	CG34054	-0.190406	-0.456195		3	SPARC	-0.191681	5.20554												X	CG15332	0.307579	4.48993
								2	Pof	-0.189719	10.3862		3	CG12084	-0.191327	5.82981												X	Pdha	0.307657	4.24349
								2	GstE1	-0.189389	4.03224		3	Obp83cd	-0.191201	0.203923												X	mRpL14	0.308058	3.07873
								2	CG8908	-0.189371	4.94989		3	CG4730	-0.191163	3.7422												X	Snx27	0.308571	3.37161
								2	mib2	-0.188886	9.47584		3	CR45983	-0.191074	0.260617												X	CG2865	0.308722	6.6684
								2	CG11635	-0.188772	8.3285		3	Lkb1	-0.19102	7.84575												X	CG14230	0.309111	2.26218
								2	Jabba	-0.188692	4.14943		3	CG10919	-0.190669	7.58352												X	RPA3	0.309231	2.97228
								2	CG12448	-0.18867	7.87279		3	SMC5	-0.190655	6.91077												X	SPR	0.311022	2.61164
								2	Tsp26A	-0.188627	3.60162		3	CG13075	-0.190473	1.57556												X	CG42237	0.311327	1.57968
								2	swm	-0.188479	5.70516		3	CG6966	-0.190418	5.59291												X	CG1789	0.312005	3.45168
								2	CG42523	-0.188418	8.91514		3	CG15025	-0.190346	7.81412												X	CG43784	0.312225	5.07547
								2	yip2	-0.188247	5.14621		3	Six4	-0.190187	2.87863												X	eIF2Bbeta	0.312238	4.23557
								2	CG31787	-0.188152	7.49396		3	timeout	-0.190059	4.69101												X	CG15599	0.312327	5.84079
								2	Cka	-0.188084	7.38275		3	CG12035	-0.190054	7.34787												X	boi	0.31241	3.09699
								2	CG31819	-0.187972	7.72445		3	DNApol-alpha73	-0.189874	2.363												X	CG16952	0.313048	4.31918
								2	stau	-0.187872	5.11839		3	RpL10Aa	-0.189837	7.7348												X	jb	0.313809	2.69541
								2	CG5790	-0.187758	9.63452		3	l(3)mbt	-0.189767	6.01821												X	CG9650	0.313838	2.06013
								2	CR44284	-0.187715	1.84984		3	Mst98Ca	-0.189603	10.9781												X	CG9215	0.313864	4.18638
								2	CG6984	-0.187571	0.771208		3	msps	-0.18949	7.95105												X	CG45487	0.314261	2.60943
								2	CG42585	-0.187102	5.13415		3	CG34354	-0.189457	1.52568												X	CR46273	0.314561	0.147854
								2	Ugt301D1	-0.187085	0.732103		3	CG13842	-0.189449	1.92673												X	temp	0.315176	3.01385
								2	CycE	-0.186945	5.25342		3	CG13847	-0.189069	1.78531												X	prage	0.315317	8.63213
								2	CR44413	-0.186941	3.47703		3	CG10053	-0.188968	5.75289												X	hop	0.316004	4.9759
								2	Taldo	-0.186781	5.05805		3	CG14183	-0.188921	8.9474												X	CG13760	0.316075	3.566
								2	Toll-7	-0.186565	5.54166		3	CG31013	-0.187937	6.69518												X	eIF5	0.316132	4.56005
								2	CG4622	-0.186039	4.86109		3	CG13631	-0.187792	2.86846												X	Ilp6	0.316216	3.5729
								2	CG44405	-0.185938	5.20052		3	CG32161	-0.187733	7.38533												X	CG17003	0.317441	6.7649
								2	CG8245	-0.185892	7.65656		3	TfIIEbeta	-0.187715	5.32922												X	CG7772	0.318344	6.05376
								2	CG15412	-0.185854	0.904931		3	CG14879	-0.187619	0.387449												X	Nep3	0.318631	1.83591
								2	papi	-0.185766	7.80633		3	CG7140	-0.187397	8.37286												X	CG1314	0.319293	7.55675
								2	CG34183	-0.18568	1.94856		3	DCAF12	-0.186979	5.86471												X	SkpD	0.320051	5.34788
								2	CG30369	-0.1855	6.92409		3	sas	-0.186876	4.7886												X	CG2898	0.320174	6.59573
								2	CG15256	-0.185217	7.3545		3	CG33110	-0.186624	3.60276												X	Vsx1	0.320508	-0.288571
								2	CG13203	-0.185205	3.40293		3	CG14740	-0.186368	9.17565												X	hpRNA:CR46342	0.320891	4.43617
								2	Mad	-0.185094	5.44522		3	CG33340	-0.186232	11.7556												X	CG12535	0.321201	5.80023
								2	CG7251	-0.185074	8.62397		3	CG6752	-0.186032	9.03116												X	ArgRS	0.321411	4.35398
								2	CG33474	-0.184543	1.12903		3	Pi3K68D	-0.185988	7.25821												X	Andorra	0.321569	5.36682
								2	CG8229	-0.184035	3.38689		3	zfh1	-0.18598	4.30949												X	CG3679	0.32161	4.20894
								2	CG15625	-0.18359	6.89225		3	CR45809	-0.185968	1.66551												X	CG32718	0.321872	6.38192
								2	Ent1	-0.183399	1.87194		3	CG10164	-0.185736	9.13635												X	betaNACtes5	0.323872	1.53073
								2	esc	-0.183372	2.79862		3	CG34286	-0.185702	5.90994												X	Ant2	0.324123	9.27553
								2	ths	-0.183115	3.22454		3	Tpl94D	-0.185305	9.23974												X	CG33666	0.324394	5.69575
								2	Art2	-0.183022	4.42477		3	pygo	-0.185255	7.03669												X	CG9030	0.324904	6.52701
								2	CG17739	-0.182605	3.4795		3	cpx	-0.185072	3.61209												X	CG11178	0.325349	3.32259
								2	Aldh	-0.182505	9.77575		3	CG14668	-0.185039	7.30583												X	Mvd	0.326555	2.08484
								2	Corin	-0.182258	1.47676		3	Rheb	-0.185017	6.12049												X	CR45613	0.326674	1.91589
								2	CG33307	-0.181904	3.48028		3	Vps24	-0.184695	0.687148												X	CR45519	0.326953	0.179323
								2	CG11327	-0.181852	9.22161		3	CG8072	-0.184303	5.81169												X	Efhc1.1	0.327047	7.69764
								2	l(2)gl	-0.181826	5.66268		3	dnk	-0.184272	4.02007												X	CG15579	0.327456	6.06456
								2	CG34446	-0.18182	0.133548		3	CG7272	-0.184257	3.24953												X	RhoGAP16F	0.330033	1.92298
								2	LManII	-0.181799	4.9782		3	Mesh1	-0.184032	1.26868												X	Myo10A	0.330215	0.851941
								2	Marcal1	-0.181397	4.18435		3	CR44360	-0.184007	2.57163												X	CG11158	0.330533	1.24454
								2	CR43764	-0.180254	2.26289		3	CG34274	-0.184002	6.75793												X	Edem1	0.330587	5.11618
								2	CG15429	-0.179925	6.07482		3	CG15498	-0.183768	7.41514												X	CG12679	0.33064	7.59741
								2	CG30416	-0.179658	7.43106		3	CG42824	-0.183739	0.189219												X	CG15452	0.330651	6.93788
								2	CG13186	-0.179573	7.3445		3	abd-A	-0.183697	5.15074												X	CG12609	0.33077	7.22296
								2	cass	-0.17937	6.41037		3	CG31122	-0.183535	3.48475												X	f	0.330918	1.80883
								2	kon	-0.179243	2.86019		3	CG11779	-0.183234	8.59553												X	CG12691	0.331212	5.8614
								2	Cdk5	-0.179195	3.90798		3	DCX-EMAP	-0.183187	1.77546												X	CG43843	0.331791	3.56761
								2	CG10600	-0.178658	7.72667		3	CR45599	-0.183117	2.33218												X	CG1529	0.331864	2.7035
								2	CG34161	-0.178572	6.93483		3	S-Lap1	-0.182209	12.8278												X	CG17601	0.332529	2.32035
								2	CG10934	-0.17856	8.29329		3	CG8043	-0.182197	8.58758												X	BORCS5	0.332669	4.87759
								2	CR43721	-0.178436	1.52699		3	kay	-0.181482	5.01274												X	HP5	0.333128	2.09826
								2	ttv	-0.178334	4.59692		3	CG7131	-0.1808	9.96038												X	CG13021	0.333798	5.3925
								2	RpL37b	-0.17789	5.80509		3	DNaseII	-0.180746	0.929877												X	CG18155	0.33384	7.71006
								2	CG13442	-0.177662	8.51061		3	Rab26	-0.180647	-0.346251												X	Fum2	0.3342	7.47025
								2	SCCRO3	-0.177401	7.82608		3	CG6688	-0.180184	2.80549												X	Miga	0.334852	5.78292
								2	Cf2	-0.177323	5.1132		3	CG18808	-0.179979	6.51257												X	CG42577	0.33491	2.34125
								2	CR44075	-0.177116	3.60973		3	Hel89B	-0.179952	6.36612												X	Cdk7	0.336262	3.78251
								2	CG8746	-0.176971	8.66224		3	CG15506	-0.179246	2.57833												X	CG34330	0.336722	1.65592
								2	clos	-0.176911	4.43381		3	CG43897	-0.179042	4.89147												X	CG14803	0.336752	2.62204
								2	CG14743	-0.1769	4.06304		3	CG3222	-0.178838	8.68516												X	THADA	0.337216	2.49881
								2	GLS	-0.176803	7.71728		3	CR43881	-0.178833	3.6154												X	RhoU	0.33722	1.65949
								2	CG11050	-0.176764	2.93932		3	CG43072	-0.178792	5.99416												X	Rab9Fb	0.337478	4.57435
								2	CG10949	-0.176751	3.36263		3	glo	-0.178469	5.57878												X	CG34334	0.337503	4.5112
								2	rho-5	-0.176509	1.57947		3	asRNA:CR44179	-0.178397	-0.418077												X	CG18508	0.337794	6.17781
								2	CR44418	-0.175505	4.09638		3	CG31178	-0.178303	9.53526												X	CG9106	0.338547	7.76702
								2	CG17224	-0.175468	4.23344		3	jagn	-0.178109	5.07349												X	dwg	0.33868	2.31443
								2	Drl-2	-0.175275	2.16617		3	CG42655	-0.178061	3.46498												X	CG12717	0.340292	1.80605
								2	CG33310	-0.175222	5.2079		3	CG7457	-0.178047	3.45447												X	CR17438	0.340768	6.44281
								2	CG13337	-0.175121	9.44381		3	rgn	-0.177801	4.67114												X	Nup205	0.340864	3.81996
								2	CG15286	-0.175039	8.44797		3	ohgt	-0.17767	6.32473												X	CG12637	0.341099	6.52118
								2	Mccc2	-0.174964	2.6612		3	Cpr76Bc	-0.177657	-0.0450434												X	CG7423	0.341178	4.87298
								2	Dg	-0.1749	6.59832		3	CG31275	-0.17729	7.1248												X	CG11696	0.341776	3.95918
								2	CG13970	-0.174638	3.32322		3	CG14736	-0.177224	6.81588												X	CG3038	0.341849	1.75373
								2	CG30187	-0.17452	2.03458		3	Poxm	-0.177202	2.21607												X	Karl	0.342169	-0.128423
								2	CG16713	-0.174462	0.640428		3	trx	-0.177199	5.09945												X	ric8a	0.342671	4.60035
								2	CG42364	-0.174454	3.28365		3	dysf	-0.177145	0.259342												X	CG3191	0.342982	3.78939
								2	CG1358	-0.174299	2.6501		3	CG14151	-0.177006	5.75065												X	Usp16-45	0.343022	7.0269
								2	Uhg2	-0.174283	1.17631		3	Lrrk	-0.176681	3.88796												X	CG8142	0.343524	3.44725
								2	Scp1	-0.17427	0.530938		3	CG14294	-0.176577	6.62093												X	CG11134	0.343615	3.80891
								2	CG1407	-0.174202	5.73734		3	CG33060	-0.176355	7.19855												X	CG15330	0.343814	5.07976
								2	qkr58E-2	-0.17412	4.14662		3	CG9391	-0.176222	6.46499												X	DIP-alpha	0.344397	2.40903
								2	Got2	-0.173745	7.83655		3	CG7702	-0.175717	4.9077												X	CG12184	0.344819	7.38218
								2	wb	-0.173715	4.31809		3	AOX2	-0.175437	2.49162												X	CG9281	0.345293	8.3859
								2	Oda	-0.173489	7.37489		3	asRNA:CR45182	-0.175385	1.48275												X	CG44385	0.345498	5.54143
								2	CG9596	-0.173268	1.88809		3	CG10467	-0.175361	2.21672												X	tko	0.346039	3.4629
								2	Col4a1	-0.173063	6.34122		3	CG14147	-0.175242	1.79083												X	CG32708	0.346238	3.98465
								2	CG31740	-0.172998	11.3042		3	pb	-0.174813	3.20531												X	CG9723	0.347007	6.10917
								2	CG2291	-0.172702	8.21966		3	mesh	-0.174762	3.73887												X	CG13375	0.347267	2.41257
								2	CG2127	-0.172698	11.6683		3	Rnf146	-0.17467	6.37303												X	IntS2	0.347721	4.02011
								2	CG16848	-0.172496	6.1002		3	CG11841	-0.174532	0.226022												X	sbm	0.347835	3.49463
								2	CG5539	-0.172275	8.56933		3	CG33489	-0.174402	7.1869												X	Cht6	0.347902	2.15984
								2	GLaz	-0.172088	3.842		3	CR45029	-0.173995	0.854729												X	swaPsi	0.347915	6.97376
								2	pio	-0.171984	2.22561		3	Wdr33	-0.173781	4.99601												X	CG10352	0.347992	2.3124
								2	Pgant5	-0.171975	5.41521		3	CR10991	-0.173348	3.91709												X	CR32745	0.348034	1.59815
								2	CG43066	-0.171374	3.74543		3	sls	-0.172047	7.70732												X	betaNACtes1	0.348841	3.84798
								2	NtR	-0.171289	2.44093		3	eIF4E5	-0.172029	9.0426												X	CG11417	0.348867	3.39336
								2	CG31776	-0.171239	5.20854		3	fid	-0.171914	3.75445												X	meso18E	0.348901	4.07178
								2	CG10139	-0.171107	4.00267		3	CG15922	-0.171793	4.42771												X	mip130	0.349405	3.04849
								2	CG7191	-0.171055	1.90668		3	grsm	-0.171644	8.61325												X	mldr	0.350326	2.54928
								2	yellow-d	-0.170861	1.17951		3	CG31473	-0.171586	7.71819												X	ben	0.350751	5.63338
								2	CG10495	-0.170792	2.67536		3	CG8549	-0.171529	6.45924												X	CG2887	0.353116	5.66209
								2	unc-104	-0.170588	4.77507		3	CR43930	-0.171363	0.613987												X	Rrp45	0.35371	3.02235
								2	CG15628	-0.170454	1.52988		3	CG43049	-0.17136	6.43827												X	CG17600	0.354008	4.75762
								2	CG1663	-0.170373	5.22699		3	Crtc	-0.171018	4.34187												X	CG33665	0.354508	6.10568
								2	shg	-0.169936	5.8811		3	GstD1	-0.170824	8.20993												X	CG6324	0.355007	5.04548
								2	Hsp60D	-0.169887	8.68538		3	tut	-0.170582	4.0294												X	fh	0.355138	4.21117
								2	Ctf4	-0.169766	4.53125		3	CG6629	-0.170544	7.72662												X	CG14434	0.355191	2.17654
								2	mEFTu2	-0.169712	8.015		3	CG6980	-0.17047	7.11155												X	sofe	0.355508	7.5037
								2	CG13577	-0.169491	6.90376		3	CG7834	-0.170452	4.16204												X	2023-09-04	0.355877	1.4143
								2	HmgZ	-0.169484	4.04163		3	CG18418	-0.170333	8.04566												X	CG12693	0.356062	8.08007
								2	CG33998	-0.169433	1.09672		3	wtrw	-0.170206	3.92652												X	wus	0.356182	2.1296
								2	Sod3	-0.169262	6.01251		3	CG42827	-0.16982	6.06297												X	xit	0.356753	2.54946
								2	Arr1	-0.169145	5.57553		3	Golgin84	-0.169695	7.13433												X	rush	0.357361	6.19338
								2	PIG-V	-0.169079	7.22707		3	CG6628	-0.16969	8.24031												X	CG9034	0.357515	5.43233
								2	CG16898	-0.169077	6.16689		3	Prp3	-0.169679	5.55973												X	CG1785	0.357687	4.07243
								2	Galt	-0.168739	2.02155		3	hdc	-0.169579	5.77816												X	CG13365	0.35861	2.85718
								2	Tango11	-0.168118	7.81325		3	CG7414	-0.169551	9.96762												X	CG3703	0.3593	1.12837
								2	CG31777	-0.167985	0.89445		3	CG2162	-0.169437	6.71174												X	Arp6	0.359551	2.70107
								2	Rhau	-0.167827	8.82407		3	CR42862	-0.169382	7.75562												X	feo	0.35978	6.28968
								2	mtt	-0.16746	0.712948		3	CG3610	-0.168969	7.7794												X	CG32720	0.360678	6.49761
								2	kek2	-0.167438	0.88105		3	CG14712	-0.168662	8.54357												X	PPYR1	0.361178	6.69607
								2	CG10839	-0.167237	6.44416		3	hzg	-0.168518	3.93912												X	CG15461	0.362076	6.58554
								2	Btk29A	-0.166939	4.60807		3	CG32263	-0.168299	6.0811												X	betaNACtes6	0.362143	2.67392
								2	CR44305	-0.166692	4.26944		3	CG31457	-0.168154	3.08222												X	CG7556	0.362385	5.64447
								2	CR44278	-0.166676	2.38525		3	Irp-1B	-0.168063	4.17903												X	CG15471	0.362393	5.16143
								2	shot	-0.166667	6.37442		3	CG12091	-0.168052	5.82821												X	c12.1	0.362643	4.35663
								2	drl	-0.166644	1.31909		3	CycG	-0.167885	8.26739												X	CG13008	0.36304	8.91036
								2	CG31924	-0.166499	6.05651		3	Tollo	-0.167819	4.48601												X	CG3777	0.363438	2.33338
								2	CG34457	-0.166371	7.85997		3	RhoGEF64C	-0.167557	1.21636												X	CG1631	0.36373	6.25446
								2	rost	-0.166212	4.08828		3	CG7910	-0.167551	7.07904												X	su(f)	0.363851	3.8574
								2	CG6700	-0.166198	5.44733		3	Iru	-0.167419	8.40714												X	Grip84	0.363988	5.40568
								2	PI31	-0.165899	8.54472		3	CG14739	-0.167325	8.15331												X	Arp10	0.364703	4.19553
								2	CG8740	-0.165885	4.30014		3	CG14834	-0.167136	5.2736												X	Rab3-GEF	0.364957	0.258569
								2	Cul3	-0.165862	10.296		3	GluRIID	-0.166978	0.360889												X	CG4332	0.365647	4.41452
								2	CG15167	-0.165421	5.23805		3	hmw	-0.166635	8.6133												X	CG12179	0.367059	8.15548
								2	CG8800	-0.165401	0.0322749		3	Bgb	-0.166559	2.65747												X	CR43495	0.367421	2.02767
								2	fsd	-0.165278	4.42436		3	smp-30	-0.166544	3.74393												X	CR32652	0.36844	10.7444
								2	CG34230	-0.165196	4.2393		3	IntS9	-0.166265	2.44466												X	CG42579	0.369082	1.99802
								2	Swim	-0.164866	5.33407		3	Dl	-0.165904	3.53451												X	asRNA:CR46473	0.369092	-0.0841462
								2	ush	-0.164832	3.01936		3	7SLRNA:CR42652	-0.165669	1.94325												X	CG12206	0.369158	6.23966
								2	CG3927	-0.164746	7.57821		3	PVRAP	-0.165503	0.672107												X	CR45506	0.369394	3.55221
								2	CG10623	-0.164576	6.13519		3	CG43127	-0.165387	6.14261												X	CG9572	0.369934	1.19557
								2	Cul2	-0.164213	7.78454		3	CG17944	-0.164557	7.56773												X	CG8326	0.370254	1.40152
								2	CG42288	-0.164111	6.96185		3	CG31546	-0.164222	7.8955												X	HisRS	0.371044	4.20192
								2	CG14006	-0.163154	6.92123		3	CG16979	-0.164104	8.25294												X	CG11663	0.372421	7.73142
								2	Echs1	-0.1629	5.64256		3	Dic4	-0.163716	5.92558												X	CG12698	0.372564	7.13953
								2	CG31835	-0.162839	5.11468		3	CG10064	-0.16364	8.41526												X	Ndc80	0.372857	3.54043
								2	CG15909	-0.162532	4.59615		3	CG10483	-0.163236	3.80945												X	CG42340	0.373504	0.622636
								2	CG7544	-0.162521	0.0856686		3	bru3	-0.163219	3.14611												X	Cfp1	0.373602	4.63727
								2	CG15073	-0.162478	4.19367		3	Nsf2	-0.163107	5.42318												X	SWIP	0.374132	2.90624
								2	Gpat4	-0.162386	6.71611		3	PGRP-LB	-0.163004	2.32272												X	CCKLR-17D1	0.375638	0.0772144
								2	Tengl3	-0.162302	7.36253		3	eIF4G2	-0.162726	10.6055												X	CR46472	0.376373	0.255729
								2	asRNA:CR44083	-0.162208	0.155361		3	CG13025	-0.162252	4.02441												X	Klp10A	0.376935	8.61482
								2	CG1416	-0.161509	6.69096		3	CG32445	-0.16217	9.25572												X	para	0.377155	0.796914
								2	Ubc10	-0.161385	5.81808		3	CG31230	-0.162067	6.00579												X	Ir7b	0.377515	0.0219272
								2	pnut	-0.161163	4.80771		3	poly	-0.162016	7.19012												X	CG43137	0.378427	4.39047
								2	CG13127	-0.160948	5.49129		3	CG34001	-0.16198	1.84623												X	Zw	0.3787	6.22356
								2	CG31793	-0.160883	3.46425		3	scaf6	-0.161732	4.53552												X	shakB	0.378713	1.28194
								2	Dera	-0.160839	7.92873		3	CG8476	-0.161308	8.0413												X	Cnx14D	0.378882	5.53658
								2	Sfp53D	-0.160796	2.29953		3	Usp47	-0.161306	9.31267												X	CG3740	0.379922	3.08253
								2	fra	-0.160762	5.6483		3	CG8138	-0.160727	7.15904												X	CG14785	0.380892	7.92609
								2	CG5381	-0.160574	4.84061		3	CG31109	-0.160726	5.01224												X	acj6	0.381138	4.7796
								2	CG13088	-0.160044	8.35977		3	PpD3	-0.16059	6.70457												X	Rab27	0.381366	1.57468
								2	CG44242	-0.159978	6.176		3	eIF3d2	-0.160248	8.22013												X	CR43963	0.382322	0.487182
								2	Sfp24F	-0.159957	2.95818		3	Nulp1	-0.160132	8.33544												X	CG16781	0.383122	7.341
								2	rau	-0.159924	2.17535		3	SpdS	-0.159018	0.230619												X	opm	0.383461	3.04523
								2	ND-15	-0.159712	6.42731		3	CG5906	-0.158735	7.37956												X	fliI	0.383475	4.17401
								2	gom	-0.15965	7.5662		3	E(bx)	-0.158682	7.69042												X	CG15576	0.383649	7.38375
								2	CG42586	-0.159313	1.85645		3	kug	-0.158325	4.30722												X	CG9072	0.38365	6.82729
								2	Arpc2	-0.159144	6.26023		3	CG17698	-0.158309	2.84856												X	CG45494	0.383797	4.59575
								2	L2HGDH	-0.159116	6.75317		3	Bre1	-0.158256	4.50635												X	CG5877	0.383833	7.46822
								2	l(2)05287	-0.158376	6.02556		3	scny	-0.158213	7.36041												X	CG42781	0.383866	3.80111
								2	Sema2a	-0.15832	4.19218		3	Mpcp2	-0.157883	8.32693												X	Inx5	0.386399	6.6058
								2	Socs44A	-0.158164	3.67955		3	ERR	-0.15767	1.66234												X	CG4880	0.386922	6.71947
								2	Gpo3	-0.158094	9.39141		3	TTLL1B	-0.157479	8.03087												X	Scgdelta	0.38741	-0.205352
								2	CG14757	-0.158069	7.53041		3	CG8420	-0.157382	7.25151												X	mew	0.388058	3.62203
								2	salto	-0.158038	11.4784		3	lobo	-0.157366	7.4622												X	CG2875	0.388957	1.21097
								2	Sec24AB	-0.157836	8.2836		3	CR43150	-0.157257	0.191605												X	CR32658	0.389053	10.3272
								2	Kdm4B	-0.157706	4.21997		3	ms(3)76Ca	-0.156718	7.37526												X	Ranbp21	0.392269	6.52193
								2	Eato	-0.157524	6.73172		3	CG4069	-0.156645	5.29045												X	Cdc7	0.392493	8.3533
								2	nopo	-0.157447	4.0184		3	Nxf3	-0.15662	2.1007												X	w	0.392611	4.25101
								2	CG4502	-0.157279	7.6601		3	CG15186	-0.156527	3.543												X	CG45490	0.392741	4.35448
								2	blow	-0.157196	5.13804		3	Mps1	-0.156383	4.69917												X	Es2	0.393076	5.97041
								2	CR44745	-0.156401	2.87663		3	CG2310	-0.156239	2.76634												X	CG17068	0.393829	2.02213
								2	CR44918	-0.156342	2.11764		3	asRNA:CR46091	-0.1561	3.60242												X	Zw10	0.394478	3.4152
								2	prod	-0.156304	4.66555		3	ms(3)76Ba	-0.156055	5.27525												X	mei-41	0.396474	3.51866
								2	CG42597	-0.156147	6.13473		3	CG40160	-0.155992	3.44617												X	CG10958	0.397183	7.77816
								2	asRNA:CR44207	-0.155588	3.26187		3	Art1	-0.155982	4.82976												X	CG4239	0.399935	2.67134
								2	CG10737	-0.155323	3.97493		3	CG43246	-0.155941	5.41172												X	FarO	0.4003	-0.107578
								2	CG3213	-0.155247	11.5367		3	lin-28	-0.155938	-0.0174943												X	CG3097	0.400981	2.94996
								2	CG8712	-0.155062	7.75799		3	CG32022	-0.155707	6.36847												X	CG12991	0.401099	4.6576
								2	CG44251	-0.154766	0.0489984		3	CG33278	-0.155527	6.62936												X	CG14631	0.401287	5.5155
								2	CG43396	-0.154746	1.32015		3	Neurl4	-0.155263	7.80576												X	CG11700	0.40135	6.20407
								2	CG42493	-0.15473	5.26495		3	CR43969	-0.155235	0.514871												X	CG4293	0.401953	3.94952
								2	GramD1B	-0.154551	5.42701		3	Bruce	-0.155222	8.38286												X	CG1999	0.403002	9.29298
								2	Ucp4C	-0.154248	7.27375		3	mRpL55	-0.155185	2.98821												X	corolla	0.403021	7.5785
								2	Uch	-0.15421	8.63322		3	CG31391	-0.155142	7.57605												X	CG4199	0.403645	6.14593
								2	rib	-0.15374	5.78776		3	CG6693	-0.15514	7.48499												X	CG12680	0.403918	5.06351
								2	sktl	-0.153683	5.61908		3	CG15185	-0.154557	3.47711												X	dod	0.404462	5.07879
								2	CG16926	-0.153209	3.92877		3	CG44837	-0.154506	0.641452												X	CG33668	0.404624	6.22109
								2	yuri	-0.153128	8.77837		3	ND-20L	-0.15392	6.29389												X	CG33223	0.405758	6.50809
								2	CG30432	-0.15312	5.61982		3	CG42232	-0.153851	8.3497												X	CG8568	0.405997	1.90502
								2	CG10822	-0.152789	6.70032		3	MYPT-75D	-0.153526	3.45862												X	CG32713	0.407064	7.60034
								2	tapas	-0.152681	6.29041		3	CG14689	-0.153243	7.60315												X	Tob	0.408598	8.34494
								2	CR44208	-0.15267	5.62805		3	gish	-0.153211	10.1712												X	CG32820	0.408857	8.25467
								2	boly	-0.152571	8.61879		3	asRNA:CR43476	-0.152941	0.27748												X	Rhp	0.409061	0.927134
								2	CG3277	-0.152522	0.798629		3	sstn	-0.152896	5.52679												X	CG10920	0.410473	8.07529
								2	CG15279	-0.15247	2.35011		3	CG5623	-0.152471	6.73417												X	CG12446	0.410617	6.28635
								2	Ts	-0.152385	1.775		3	CG10375	-0.152424	3.73029												X	CG6769	0.410634	3.54617
								2	CR44125	-0.151406	1.55009		3	CR42786	-0.152365	-0.138064												X	Parg	0.410779	4.53402
								2	otk	-0.151391	2.4153		3	CG6808	-0.152109	3.02216												X	CG11436	0.411149	0.988025
								2	asRNA:CR44981	-0.151149	2.70049		3	Cpsf100	-0.151999	3.9309												X	CG1575	0.411596	1.55299
								2	Nhe1	-0.151126	5.62304		3	CR12460	-0.151841	0.191318												X	CR33222	0.413393	3.76663
								2	Pka-R2	-0.150715	7.59786		3	mIF2	-0.151719	3.1281												X	CG12684	0.415546	7.22614
								2	CG17715	-0.150683	2.15429		3	CG42458	-0.151508	3.95059												X	CG12692	0.41556	7.9554
								2	Sgt	-0.150662	8.14849		3	sima	-0.151489	6.04338												X	CG2186	0.419339	3.88589
								2	GlyP	-0.150654	6.07374		3	Pka-C2	-0.151389	7.27377												X	CG32819	0.419649	7.91149
								2	cer	-0.150266	2.05906		3	ATPsynCF6L	-0.151176	7.0838												X	CG12395	0.419729	6.38134
								2	clu	-0.150256	7.34658		3	Exd2	-0.150953	5.28123												X	Flacc	0.420904	3.73222
								2	brat	-0.150203	4.19533		3	DnaJ-1	-0.150912	8.30014												X	CG12985	0.421615	4.60619
								2	CG13204	-0.150152	0.880682		3	CG10126	-0.150742	8.12359												X	CG2124	0.421698	1.54856
								2	CG4887	-0.150072	3.41074		3	Tat	-0.150603	8.51258												X	Gas8	0.421955	6.748
								2	beta4GalNAcTA	-0.149905	3.10447		3	CG4951	-0.150476	4.72414												X	CG32655	0.422025	9.37509
								2	Sply	-0.149867	4.18998		3	CG5111	-0.149809	7.38955												X	CG4078	0.422866	2.58468
								2	lilli	-0.149251	7.65401		3	jigr1	-0.149789	3.93797												X	CG42699	0.423893	5.6955
								2	CG6380	-0.149126	8.48494		3	janA	-0.149782	7.44742												X	CG15198	0.42543	8.65761
								2	ZnT33D	-0.149126	6.91754		3	CG33056	-0.149566	1.63596												X	IntS6	0.426763	5.30467
								2	BicC	-0.149088	3.93224		3	Tim17a1	-0.149479	6.7551												X	spirit	0.428908	1.9461
								2	Tif-IA	-0.148771	6.47709		3	CG42529	-0.149349	7.3705												X	cyr	0.429022	1.34863
								2	CR44731	-0.148745	1.77486		3	CR43424	-0.149345	5.09978												X	comt	0.429083	6.61325
								2	CG8321	-0.147983	2.15761		3	msd5	-0.149318	3.56116												X	CR45608	0.429151	0.12331
								2	CG31921	-0.147848	9.46395		3	CG42571	-0.149028	4.29876												X	CG5662	0.429255	6.52175
								2	CG8701	-0.147727	11.6888		3	CG32119	-0.148995	9.18465												X	CG15035	0.429408	7.67546
								2	CG41520	-0.147633	6.10349		3	CG10948	-0.148948	5.54415												X	CG5334	0.430146	4.52419
								2	ACXA	-0.147614	8.2424		3	CR44323	-0.148846	1.55418												X	CG9114	0.431751	2.23183
								2	CG13947	-0.147546	5.7843		3	wrd	-0.148594	6.79127												X	brn	0.432426	3.67169
								2	Got1	-0.147514	8.95588		3	CG43317	-0.148553	5.83026												X	CG14212	0.432477	5.22826
								2	CG8080	-0.147506	5.13731		3	Dpy-30L2	-0.148419	9.30085												X	CR43768	0.432625	3.53286
								2	brwl	-0.147129	3.71986		3	Pgm1	-0.148244	4.06752												X	CG17982	0.43283	3.91883
								2	CG12853	-0.147125	9.26024		3	Fum3	-0.14821	8.88198												X	CG43136	0.435131	5.16075
								2	ProtB	-0.147122	8.95182		3	CG31525	-0.147998	7.01285												X	CR45524	0.435992	1.49419
								2	Cep97	-0.147121	7.98946		3	CG10252	-0.147942	11.3253												X	CG13014	0.436523	1.35268
								2	CG13202	-0.147029	4.92404		3	Cat	-0.147879	8.21855												X	Ulp1	0.437147	6.41897
								2	CG46025	-0.146152	8.64412		3	CG31407	-0.147738	8.46202												X	kirre	0.437604	3.4003
								2	CG13171	-0.145831	4.29853		3	mRpL17	-0.147639	3.56946												X	NetA	0.43815	1.14492
								2	Cnot4	-0.145781	7.64314		3	ssh	-0.147547	8.7891												X	CG42766	0.44215	4.93322
								2	Caf1-105	-0.145637	5.61126		3	CG14609	-0.147193	8.56479												X	CG16782	0.443606	9.68443
								2	CG1902	-0.145519	7.79091		3	cu	-0.146487	3.78246												X	CG15459	0.445268	8.49545
								2	CG3225	-0.145166	4.4143		3	CG31550	-0.146388	5.10939												X	CG43076	0.44583	5.79093
								2	CG10073	-0.144773	0.168658		3	CG13063	-0.146081	1.00948												X	Trf2	0.44754	7.83203
								2	Idgf6	-0.144366	4.85377		3	Eaf6	-0.146046	4.74745												X	ogre	0.448114	3.81276
								2	otp	-0.144268	2.57997		3	CR45565	-0.145985	-0.0248468												X	mRpL33	0.448165	2.17677
								2	CG18335	-0.14414	8.42159		3	CG14260	-0.14573	5.69277												X	CG42339	0.448322	1.64639
								2	mRpL41	-0.144119	3.29276		3	CG42322	-0.145487	1.51953												X	rdgB	0.449172	8.44599
								2	cl	-0.144011	7.14808		3	pyd3	-0.145416	4.48964												X	CR44834	0.449909	4.7932
								2	CR40172	-0.143967	3.52132		3	asRNA:CR46082	-0.144904	0.333261												X	CG13005	0.450597	1.8998
								2	Gdap2	-0.143746	5.39374		3	CG5194	-0.144811	6.01627												X	LIMK1	0.451892	7.69387
								2	CG8204	-0.143717	5.72255		3	CG6036	-0.144581	7.67885												X	CG5321	0.451949	0.334561
								2	CCDC53	-0.143619	4.89053		3	CG5104	-0.144531	3.47338												X	CG1764	0.452455	3.0128
								2	CG6614	-0.143539	6.54012		3	Wnk	-0.144139	7.27507												X	nod	0.453475	0.359108
								2	CG10947	-0.142913	7.49717		3	CR45419	-0.144124	3.06276												X	CG3071	0.455133	2.09727
								2	mim	-0.142521	5.23477		3	Mkk4	-0.143963	4.16034												X	CG12470	0.455143	9.85145
								2	capu	-0.142437	9.66201		3	CG8870	-0.143875	1.85082												X	CR45502	0.455294	2.40167
								2	l(2)01289	-0.142425	3.05791		3	Usp12-46	-0.143786	5.37556												X	CG15450	0.455554	6.32762
								2	Cap-G	-0.142409	7.10674		3	Spn75F	-0.143722	3.61921												X	CG43672	0.45574	4.48273
								2	Mal-A5	-0.142191	2.68773		3	CG32487	-0.143586	6.24745												X	SmydA-8	0.456061	0.537817
								2	Flo1	-0.142047	4.82547		3	CG4562	-0.143466	6.31704												X	CG6999	0.45631	4.71223
								2	CG11125	-0.141848	8.87203		3	Snmp2	-0.143455	3.08543												X	CG8958	0.456366	6.72111
								2	Dh31-R	-0.14172	0.864204		3	Dic61B	-0.143352	6.73883												X	CG1440	0.457206	7.93048
								2	CG33144	-0.141632	7.06328		3	CG1951	-0.143297	4.73629												X	CG15365	0.457875	0.968822
								2	CR43100	-0.141463	5.10437		3	ana1	-0.143046	7.45865												X	Sirt4	0.458964	0.634487
								2	cv-2	-0.141366	3.08857		3	CG18675	-0.142825	6.73836												X	CG15458	0.459171	6.04801
								2	CR44570	-0.141233	0.854806		3	CG13252	-0.142773	3.80491												X	CG17168	0.460031	3.05807
								2	Spn28Db	-0.141179	0.054322		3	CR44943	-0.142685	3.94542												X	CG32681	0.460401	5.13793
								2	CG31644	-0.141117	7.94499		3	Tcs3	-0.142661	1.89302												X	sno	0.460565	8.34259
								2	CG5861	-0.140969	5.25818		3	CG7376	-0.142621	4.53363												X	Tango5	0.463642	7.19646
								2	CG4847	-0.140891	4.93561		3	CG13623	-0.142606	5.43603												X	CG3815	0.463919	5.54898
								2	CG9416	-0.140862	3.86141		3	asRNA:CR46255	-0.142316	1.47043												X	RpIIIC160	0.464117	3.4268
								2	Coq3	-0.140795	3.97409		3	DNApol-epsilon58	-0.142292	3.67126												X	GCS1	0.465877	5.3238
								2	conu	-0.140696	3.83703		3	Adgf-A2	-0.142016	8.91082												X	CG34434	0.468018	7.88388
								2	CG3483	-0.140687	8.14569		3	Gem3	-0.141926	6.84347												X	Neto	0.468112	0.472383
								2	loopin-1	-0.140627	12.4418		3	CG10752	-0.14155	6.07764												X	brv3	0.468987	5.96552
								2	CG30002	-0.140606	3.33707		3	Teh2	-0.14149	-0.227259												X	CG17636	0.469214	4.86365
								2	side-II	-0.14044	2.45522		3	CG32219	-0.141418	5.75686												X	CG43115	0.472437	5.46457
								2	TTLL4A	-0.140276	9.74688		3	CG17744	-0.141394	7.55662												X	CG43288	0.472741	3.56001
								2	CG5001	-0.140152	3.10453		3	CG1815	-0.141367	6.5889												X	CG1492	0.473522	0.612753
								2	Iswi	-0.140104	7.63291		3	Dop1R1	-0.140656	1.93332												X	mRpL38	0.473957	3.84092
								2	CG6441	-0.140076	9.00579		3	CG14839	-0.140421	5.71275												X	CR43132	0.476343	4.01259
								2	CG34033	-0.140037	2.16748		3	CG7523	-0.139893	3.42635												X	CG6227	0.476346	3.16217
								2	CG9147	-0.140026	6.82004		3	Duba	-0.139834	9.49154												X	drd	0.476448	2.85978
								2	fest	-0.140015	10.9178		3	CR44684	-0.139398	1.17123												X	CG44329	0.476617	2.5473
								2	Vha16-4	-0.139983	3.19842		3	CG14297	-0.139343	8.80346												X	crn	0.477988	3.2551
								2	kermit	-0.139757	8.6645		3	CG11447	-0.139109	1.12665												X	CG6470	0.478157	8.21986
								2	CG8414	-0.139594	3.95572		3	Exo84	-0.138925	3.42233												X	CG3342	0.479146	2.84648
								2	CG14589	-0.139478	7.74873		3	asRNA:CR45121	-0.138659	-0.134366												X	CG1394	0.479149	10.2608
								2	CG34168	-0.139387	10.4973		3	CG32425	-0.137844	7.04329												X	CG5347	0.480047	6.16415
								2	CG5267	-0.139365	0.943569		3	CG14540	-0.137493	9.74433												X	Dop2R	0.480931	2.12067
								2	CG13581	-0.13934	7.37589		3	POLDIP2	-0.137265	9.16059												X	CG9570	0.481651	9.19391
								2	Pfk	-0.139279	9.28187		3	Act79B	-0.137214	2.30698												X	Inx6	0.481877	3.50338
								2	CG3262	-0.139174	6.05709		3	CG18764	-0.137196	0.827669												X	CG42580	0.482848	4.40596
								2	CG11788	-0.13897	1.46439		3	CG17784	-0.137109	-0.28102												X	CG32588	0.484426	5.8184
								2	Slc25A46b	-0.138671	7.6078		3	Ank2	-0.137079	6.33367												X	CG6867	0.48539	2.7062
								2	CG11110	-0.138633	5.65556		3	CG6664	-0.137056	8.05772												X	CG1494	0.485994	5.9077
								2	vlc	-0.138207	8.31311		3	I-t	-0.137001	7.48818												X	unc	0.486838	4.71947
								2	CG9410	-0.138156	6.83646		3	CG5823	-0.136945	8.50312												X	CG15047	0.487434	0.971827
								2	CG9890	-0.138074	3.24068		3	CG32305	-0.136822	5.03253												X	CG14052	0.487904	0.17943
								2	tbrd-2	-0.137921	6.79538		3	Klp98A	-0.13654	5.76503												X	GAA1	0.488406	5.96826
								2	CG9436	-0.137881	3.00046		3	S-Lap2	-0.136511	11.2377												X	CG6847	0.4887	3.91557
								2	CR43811	-0.137848	0.0169558		3	CG33230	-0.136291	3.67178												X	TfIIA-S-2	0.489094	3.24267
								2	CG34200	-0.137674	6.5476		3	CG13978	-0.136085	9.19841												X	CG11403	0.490916	1.62795
								2	Eno	-0.137609	8.91964		3	Esyt2	-0.135563	6.03853												X	CG15891	0.493108	4.86835
								2	Vps53	-0.137511	4.40827		3	sens	-0.135306	3.47291												X	CG9164	0.493275	0.542911
								2	CR44389	-0.137314	3.67784		3	CG17819	-0.135222	6.89393												X	Atg101	0.493827	3.00181
								2	CG13541	-0.136857	7.14605		3	CG14154	-0.135213	7.69019												X	CR33218	0.495229	7.00389
								2	CG5968	-0.136712	8.40223		3	CG6163	-0.135102	4.25307												X	Elys	0.495256	7.78612
								2	CG30022	-0.136702	3.04173		3	Osi2	-0.135096	2.41282												X	CG2533	0.49628	8.08956
								2	NTPase	-0.136586	4.18282		3	CR45940	-0.134936	2.09693												X	CG33181	0.496456	4.53038
								2	nesd	-0.136489	6.24701		3	Doa	-0.134846	5.40191												X	CG4045	0.496978	2.05124
								2	CG10165	-0.136334	2.9208		3	Rexo5	-0.134741	9.95122												X	AlkB	0.497699	1.14867
								2	CG10650	-0.136332	5.69957		3	alpha-Est5	-0.134558	4.30833												X	OtopLc	0.497921	1.76727
								2	MESR3	-0.136275	3.82023		3	Rbfox1	-0.134515	5.89347												X	CG15578	0.499063	6.0367
								2	Atf-2	-0.136174	5.76039		3	mei-P22	-0.134495	0.495463												X	CG1582	0.499233	7.37577
								2	dbf	-0.136137	9.05924		3	CG12784	-0.134494	6.06995												X	Top3beta	0.500769	4.72925
								2	igl	-0.135973	1.92952		3	Acf	-0.134492	4.96094												X	CG17450	0.501393	8.40059
								2	CR46450	-0.135863	0.239841		3	scrib	-0.134461	6.20489												X	CG43997	0.50264	5.10985
								2	JhI-21	-0.135829	4.2655		3	CG6244	-0.134394	2.51472												X	CR45537	0.502967	2.18958
								2	CR44203	-0.135746	2.49459		3	CG17083	-0.134381	8.837												X	Pop1	0.503134	3.86643
								2	atilla	-0.135684	2.5105		3	Arc42	-0.134351	3.93653												X	CG33235	0.503538	6.83979
								2	CR43621	-0.135674	4.06646		3	Sugb	-0.134158	4.23263												X	mus81	0.503821	1.43721
								2	kis	-0.135412	7.33927		3	CG34244	-0.133773	0.257827												X	CG17440	0.516456	5.07246
								2	CG11929	-0.135105	8.66209		3	CG6761	-0.133481	8.60397												X	CG42749	0.516817	1.3201
								2	CG43237	-0.134927	6.08126		3	Sfp70A4	-0.13341	1.57117												X	CG5800	0.517322	3.55057
								2	IntS8	-0.134756	2.6948		3	Jarid2	-0.133357	4.25189												X	CG32548	0.518651	9.80826
								2	homer	-0.134638	6.7155		3	Alg-2	-0.133353	4.38465												X	boil	0.51881	7.7145
								2	CG13197	-0.134324	7.28967		3	CG11438	-0.133248	5.14887												X	CG1561	0.519321	0.44784
								2	mRpL4	-0.133326	3.97981		3	CG13663	-0.133164	3.85167												X	asRNA:CR43152	0.523996	6.71493
								2	Rbsn-5	-0.133305	5.6938		3	emc	-0.132923	3.48732												X	CG1504	0.529206	0.973994
								2	CG6770	-0.133109	6.89413		3	CG12290	-0.132827	2.9007												X	Sp1	0.530637	1.49692
								2	Pez	-0.132893	3.46799		3	nAChRalpha1	-0.132626	3.45806												X	CG14431	0.531543	2.18054
								2	Dyrk2	-0.132494	6.22801		3	CR45649	-0.132623	1.33422												X	CG32572	0.533682	7.36278
								2	eIF2Bdelta	-0.132465	5.14647		3	CG31145	-0.132469	3.41364												X	CG11068	0.533908	8.41521
								2	Pomp	-0.132457	7.21001		3	BigH1	-0.132408	6.04734												X	CR15345	0.538393	1.61881
								2	CG30110	-0.13243	6.47918		3	CG31008	-0.132146	7.6489												X	CG33667	0.539285	6.94647
								2	CR44059	-0.132232	3.17525		3	CG32461	-0.132086	6.08863												X	sog	0.542103	5.07331
								2	CG12861	-0.132126	11.3746		3	CG9624	-0.131925	7.69896												X	CG2861	0.542301	8.16509
								2	Etf-QO	-0.131707	3.78412		3	GILT2	-0.131758	5.09854												X	CG3184	0.542928	1.80158
								2	Fcp1	-0.131367	3.53509		3	CHMP2B	-0.131506	5.11326												X	CG7884	0.543634	1.4365
								2	par-1	-0.131302	5.53974		3	Theg	-0.131492	9.31886												X	Appl	0.550335	1.90882
								2	CG11018	-0.131009	8.27972		3	CG5455	-0.131474	5.81089												X	CG32755	0.55069	4.06515
								2	Fgop2	-0.130929	8.13402		3	Saf-B	-0.131219	5.67248												X	CR43157	0.551795	8.47585
								2	CG44245	-0.130782	2.19503		3	OXA1L	-0.131135	8.05873												X	CG9095	0.552973	2.097
								2	pain	-0.130758	4.16815		3	Ho	-0.13106	6.61969												X	CG12204	0.555505	0.951331
								2	GstE3	-0.130756	5.58731		3	5-HT2A	-0.131014	2.85004												X	CG15040	0.559122	6.79849
								2	CG30495	-0.130642	1.47477		3	T48	-0.131	2.84167												X	zld	0.559578	3.70048
								2	CG5850	-0.130601	5.90818		3	Mink	-0.130838	5.35165												X	CR44117	0.559598	0.559246
								2	CG33281	-0.130571	6.66954		3	CG5144	-0.130785	8.17919												X	CR44752	0.561899	1.65952
								2	EcR	-0.130476	2.17394		3	CG12105	-0.130697	1.24506												X	hydra	0.562004	9.22535
								2	CG1698	-0.129801	4.92764		3	Epg5	-0.130592	5.05993												X	Reepl1	0.563457	7.36838
								2	CngB	-0.129687	0.929801		3	Abd-B	-0.130444	2.54324												X	CG15336	0.564345	1.26272
								2	Smg5	-0.129015	7.14275		3	CG34433	-0.130279	5.38526												X	fw	0.565747	2.57564
								2	CG43919	-0.128936	2.91378		3	CG32181	-0.13026	8.98042												X	CG12661	0.566345	3.03585
								2	qkr54B	-0.128707	2.65281		3	Syp	-0.130153	11.0505												X	Alp11	0.571693	6.25524
								2	DNAlig1	-0.128534	2.87695		3	asRNA:CR46139	-0.130092	-0.2182												X	CG1324	0.573098	10.4989
								2	CG13220	-0.128144	6.41108		3	Glut1	-0.130044	5.2447												X	CG1835	0.577322	7.86934
								2	CG9336	-0.12794	6.94013		3	ValRS-m	-0.130005	7.3179												X	yar	0.578705	0.0809297
[truncated: 3,537 more rows]

## Sheet: ctr9L_all_chr_FigS5D
									proportion (%)							proportion (%)							proportion (%)							proportion (%)							proportion (%)							proportion (%)
[truncated: 5,293 more rows]
[truncated: 4 more columns]

[truncated: 2 more sheets: leo1L_all_chr_FigS5D, leo1L_SC_all_chr_FigS5D]
