# Supplementary material for: Paralog‐Dependent Specialization of Paf1C Subunit, Ctr9, for Sex Chromosome Gene Regulation and Male Germline Differentiation in Drosophila
Source: Genes Cells. 2025 Aug 5;30(5):e70040. doi: 10.1111/gtc.70040 (PMC12324932; doi:10.1111/gtc.70040)
Supplement: Supplementary file 7 — Table S2: Oligonucleotides used in this study. [file GTC-30-0-s007.xlsx]

## Sheet: Sheet1
Table S6. Oligonucleotides used in this study
Construction	Vector	Plasmid construct	Oligo ID	Sequence (5' to 3')	Note
CG9899/ctr9t knockout
	pBluescript	pBlue-CG9899_Ctr9t_KO_arm	Ti897-CG9899KO-L-Fw	GCTTGATATCGAATTCCAAAGACTGATGGTGCGTTGAC	PCR using 897 and 898
	EcoRI digestion		Ti898-CG9899KO-L-Rv	AAGTTATGCGGCCGCTTAGAGAATACTCAGCAAATCTGGA
			Ti673-loxP-dsRed-F	GCGGCCGCATAACTTCGTATAG	PCR using 673 and MT024
			Mt024-pPVRF3-R	GAAGTTCCTATACTATTTGAAG
			Ti899-CG9899KO-R-Fw	TAGTATAGGAACTTCCGAGTCGGCCAAGAAATACTAC	PCR using 899 and 900
			Ti900-CG9899KO-R-Rv	CGGGCTGCAGGAATTCAGGCCCAGATTAAAGATCACAA
	pDCC6	pDCC6-CG9899_Ctr9t_gRNA1	Ti902-CG9899-gRNA1-F	cttcGCTGGCATGTACTACGCGGA	Anneal 902 and 903
	BbsI digestion		Ti903-CG9899-gRNA1-R	aaacTCCGCGTAGTACATGCCAGC
		pDCC6-CG9899_Ctr9t_gRNA2	Ti904-CG9899-gRNA2-F	cttcGACCGGTTGCATGGTAACTCT	Anneal 904 and 905
			Ti905-CG9899-gRNA2-R	aaacAGAGTTACCATGCAACCGGTC
Ctr9t antigen
			Ti951-Ctr9t-Entr-F	caccATGGAAGAGGACCGCGTTCAGC
			Ti952-Ctr9t-Entr-R	CTATTCTGAGTTATCATCATCC
ctr9t transgenes
	pUASp-K10-attB	pUASp-GFP-3FLAG-Ctr9t	Ti042-GFP-fusion-F1	ATCTGGATCCTCTAGcaaaATGGTGAGCAAGGGCGAGGAG	PCR using 042 and 172
	XbaI digestion		Ti172-GFP-FLAG-R1	GCCACCGCCTCCACCCTTGTCATCGTCATCCTTGTAATC
			Ti912-Ctr9t-CDS-F	GGTGGAGGCGGTGGCGAGAAGATGCTGAGTACTTACA	PCR using 912 and 913
			Ti913-Ctr9t-UASp-R1	CGAGGTCGACTCTAGCTATTCTGAGTTATCATCATCC
	pUASp-K10-attB	pUASp-mTurbo-FLAG-Ctr9t	Ti833-UASp-miniTurbo-F	ATCTGGATCCTCTAGcaaaATGATCCCGCTGCTGAACGCTAAACAGATTC	PCR using 833 and 834
	XbaI digestion		Ti834-miniTurbo-R	ACCGCCTCCACCGCCCTTTTCGGCAGACCGCAGACTG
			Ti835-Gly5-3FLAG-F	GGCGGTGGAGGCGGTGATTACAAGGATGACGATGACA	PCR using 835 and 913 (Template: UASp-GFP-3FLAG-Ctr9t)
			Ti913-Ctr9t-UASp-R1	CGAGGTCGACTCTAGCTATTCTGAGTTATCATCATCC
	pattB	pattB-nativepromoter-GFP-3FLAG-Ctr9t-native3'UTR	Ti1789-Ctr9t-up-F	cgagggtacctctagctgcagatgatagtatggatta
	XbaI digestion		Ti1790-Ctr9t-up-R	GCCCTTGCTCACCATTTTGCACCAGTAATTGATTTTAC
			eGFP-Fw	ATGGTGAGCAAGGGCGAG
			Ti1791-Ctr9t-R	CTATTCTGAGTTATCATCATCC
			Ti1792-Ctr9t-down-F	GATAACTCAGAATAGGAATGCATCTTTCATTTATC
			Ti1793-Ctr9t-down-R	CTAGTGGATCTCTAGactcagttcgagctcggtttgg
qPCR		Target	Oligo ID	Sequence (5' to 3')
		rp49	I8 rp49 Fw	CCGCTTCAAGGGACAGTATCTG
			I9 rp49 Rv	ATCTCGCCGCAGTAAACGC
		kl-3	Kl-3_late_normal_exons14-15_qF	TATGTCCATTCAACCTAAAGAATCGTC
			Kl-3_late_normal_exon15_qR	CCCATTGCAATTAGATGCTGTT
		kl-5	Kl-5_late_large_exon16_qF	GCCTCTCGATAGAATGTGTCTT
			Kl-5_late_large_exon17_qR	TTTCATGTCCCATCGTGCT
		kl-2	Ti1167-kl-2-F	TTATTTTGGCTTGCAGCTTACA
			Ti1168-kl-2-R	CGGCAGTATCTTCTTCAACAAA
		ORY	Ti1169-ORY-F	AAACTGTGTGAGGCTCAAAAGAC
			Ti1170-ORY-R	CTAATGAACGCTCTGCTGCTAA
		CG3592	Ti1173-CG3592-Fw	ACGGGAGTGGAGTAGTTGGAA
			Ti1174-CG3592-Rv	TTTGAACCAGCTGTTGGGTAG
		CR42767	Ti1175-CR42767-Fw	GGGCTACAAGCTAGTCGCATT
			Ti1176-CR42767-Rv	TCAAAGTCGTTTCCTGGTTTG
