# Supplementary material for: Paralog‐Dependent Specialization of Paf1C Subunit, Ctr9, for Sex Chromosome Gene Regulation and Male Germline Differentiation in Drosophila
Source: Genes Cells. 2025 Aug 5;30(5):e70040. doi: 10.1111/gtc.70040 (PMC12324932; doi:10.1111/gtc.70040)
Supplement: Supplementary file 8 — Table S3: List of genes encoding Paf1C subunits and the paralogs in D. yakuba D. ananasseae D. mojavensis. [file GTC-30-0-s008.xlsx]

## Sheet: Sheet1
Species	Gene	ID
D. yakuba	Ctr9	XM_002093069
	Paf1	XM_002095944
	Leo1	XM_002098006
	Cdc73	XM_002096859
	Rtf1	XM_002092375
	Ctr9t	XM_002092534
	Paf1t	XM_002087577
	Leo1t	XM_015191862
	Cdc73t	XM_002090837
	tPlus3	XM_002090157
	Rtf1t	XM_002100177
D. ananassae	Ctr9	XM_032454378
	Paf1	XM_001955702
	Leo1	XM_001955202
	Cdc73	XM_001954726
	Rtf1	XM_001959709
	Ctr9t	XM_001960305
	Paf1t	XM_014906780
	Leo1t	XM_032449603
	Cdc73t	XM_001961079
	tPlus3	XM_001965127
	Rtf1t	XM_001965389
D. mojavensis	Ctr9	XM_032730895
	Paf1	XM_002000422
	Leo1	XM_002000411
	Cdc73	XM_015167357
	Rtf1	XM_002005562
	Ctr9t	XM_002006528
	Paf1t	XM_002002201
	Leo1t	XM_002000065
	tPlus3	XM_002003022
	Rtf1t	EDW05656
